# Supplementary material for: Incidence, characteristics and risk factors of hypofibrinogenemia associated with tigecycline: A multicenter retrospective study in China
Source: Front Pharmacol. 2022 Oct 11;13:943674. doi: 10.3389/fphar.2022.943674 (PMC9592897; doi:10.3389/fphar.2022.943674)
Supplement: Supplementary file 1 [file DataSheet1.xlsx]

## Sheet: cohort study
Group (tigecycline-1, imipenem–cilastatin-0)	Sex (male-1,female-2)	Age	Ward	ICU (1/0)	Course (d)	Type of infection (1-pneumonia, 2-bloodstream infection, 3-intra-abdominal infection, 4-skin and soft tissue infection)	GNB detected (1/0)	Diabetes mellitus	Hypertension	Chronic heart failure	Atrial fibrillation	Chronic obstructive pulmonary disease	Chronic kidney disease	Chronic liver disease	Malignancy	Shock	Mechanical ventilation	CRRT	Baseline fibrinogen	Baseline aPTT	Baseline PT	Valley of FIB	Hypofibrinogenemia	Peak of APTT	Peak of PT
0	1	59	重症医学三科	1	5	1	0	0	0	0	0	0	0	0	0	0	1	0	4.74	27.3	13.1	2.34	0	25.9	14.9
0	2	5	小儿血液内分泌�	0	14	2	0	0	0	0	0	0	0	0	0	0	0	0	4.18	30.1	12.6	3.75	0	32.3	12.4
0	1	77	东院重症医学科	1	9	3	0	1	1	0	0	0	0	0	0	0	1	1	3.14	26.8	12.4	1.04	1	63.3	22
0	1	70	东院肿瘤科	0	6	1	0	1	0	0	0	0	1	1	1	0	0	0	3.51	38.3	15.1	5.59	0	41.7	14.1
0	1	81	重症医学一科	1	12	1	1	0	0	0	0	0	1	1	1	0	0	0	4.37	30.8	12.6	3.77	0	34.2	13.7
0	1	53	重症医学二科	1	11	1	1	0	0	0	0	0	0	0	1	0	1	0	5.58	27.4	12.9	4.94	0	32.8	14
0	1	66	东院重症医学科	1	8	3	1	1	1	0	0	0	1	0	0	0	0	0	4.47	27.9	11.8	2.31	0	47.4	16.9
0	1	37	手足外科	0	29	4	1	0	0	0	0	0	0	0	0	0	0	0	4.92	26.1	14.8	3.43	0	30.6	13.1
0	2	36	产科	0	25	5	1	0	0	0	0	0	0	0	0	0	0	0	5.06	29.9	12.5	5.61	0	30.6	13.6
0	1	52	东院保健消化科	0	4	1	0	0	1	0	0	0	0	1	0	0	0	0	2.56	29.1	16.8	2.43	0	33.3	24.6
0	1	39	重症医学三科	1	43	1	0	0	0	0	0	0	0	0	0	0	1	0	6.08	41.5	11.6	3.55	0	44.3	14.4
0	1	58	东院急诊ICU	1	12	1	1	0	1	0	0	0	0	0	0	0	0	0	6.2	30.6	15.5	3.13	0	48.4	15.1
0	1	67	东院泌尿微创二�	0	6	5	1	0	0	0	0	0	1	0	1	0	0	0	3.27	31.4	11.7	2.97	0	39.2	13.2
0	1	65	东院肝胆外科	0	16	3	1	0	0	0	0	0	1	1	0	0	0	0	4.57	30.8	15.1	3.39	0	48.1	16.1
0	1	14	重症医学三科	1	9	1	0	0	0	0	0	0	0	0	0	0	0	0	4.85	35.7	15.3	3.85	0	30.8	12.3
0	2	72	重症医学二科	1	7	3	1	1	1	0	0	0	0	0	1	1	1	0	5.79	33.5	16.2	4.12	0	59.4	17.6
0	2	2	小儿血液内分泌�	0	6	1	1	0	0	0	0	0	0	0	1	0	0	0	3.12	40.3	16.2	2.27	0	35.7	14.2
0	1	66	重症医学二科	1	9	3	0	0	0	0	0	0	0	0	0	1	1	0	6.32	46.5	20.1	4.78	0	37.7	17.1
0	2	60	血液内科	0	4	1	0	0	0	0	0	0	0	0	1	0	0	0	2.6	24.3	13.2	1.36	1	29.5	16
0	2	60	泌尿外科	0	7	5	1	0	0	0	0	0	0	0	0	0	0	0	3.12	29	11.7	3.99	0	33.2	16.8
0	1	63	器官移植肝胆外�	0	8	3	1	0	1	0	0	0	0	0	1	0	0	0	4.37	32.8	15.4	3.21	0	29.7	14.1
0	1	68	东院重症医学科	1	16	3	0	0	0	0	0	0	1	1	0	1	0	0	3.42	48.6	16.6	1.43	1	56	16.6
0	1	73	重症医学三科	1	23	3	0	0	0	0	0	0	0	0	1	1	1	0	3.98	31.8	11.6	1.55	1	46.3	17.4
0	1	8	小儿呼吸综合科	0	14	1	0	0	0	0	0	0	0	0	0	0	0	0	6.45	37.6	14.9	2.56	0	40	13.7
0	1	76	重症医学二科	1	18	1	1	0	0	0	0	0	0	0	1	0	1	0	3.22	32.3	14.8	3.16	0	65.5	20.3
0	1	33	器官移植肝胆外�	0	8	3	1	0	0	0	0	0	0	1	0	0	1	0	3.82	40.8	18.2	2.18	0	45.4	21.8
0	1	33	器官移植肝胆外�	0	6	3	1	0	0	0	0	0	0	0	0	1	0	0	3.99	53.6	18	1.29	1	70.1	33.9
0	1	64	东院胃肠外科	0	8	3	0	0	0	0	0	0	0	1	1	0	0	0	5.12	33.1	15.1	2.89	0	47.6	13.5
0	2	36	重症医学三科	1	7	3	0	0	0	0	0	0	0	0	0	1	1	0	2.71	47.9	16	3.13	0	39.5	15.5
0	1	63	中西医结合病房�	0	3	3	1	1	0	0	0	0	0	0	1	0	0	0	3.79	31.2	11.2	2.69	0	31.3	11.9
0	2	61	血液内科	0	7	1	0	0	0	0	0	0	0	0	0	0	0	0	2.19	31.2	18.9	1.6	1	38.2	24.3
0	2	49	东院重症医学科	1	9	3	1	1	0	0	0	0	0	0	0	1	1	0	5.39	36.1	17.1	4.03	0	40.8	17.4
0	1	85	重症医学三科	1	5	1	0	0	0	0	0	0	0	0	1	0	0	0	6.03	31.1	12.3	4.76	0	29.5	12.7
0	1	66	重症医学一科	1	12	3	0	0	1	0	0	0	0	0	1	0	0	0	7.18	28.7	17.2	2.89	0	45.1	15.3
0	1	7	小儿血液内分泌�	0	12	3	0	0	0	0	0	0	0	0	1	0	0	0	2.42	38	16.8	6.37	0	38.6	23.7
0	2	50	东院内科综合一�	0	12	3	0	0	0	0	0	0	0	0	0	0	0	0	2.71	27.9	14	2.1	0	41.8	20.7
0	1	76	重症医学一科	1	6	3	1	0	0	0	0	0	0	0	0	0	0	0	3.84	45.1	18.8	6.46	0	31.7	12.1
0	1	29	重症医学二科	1	6	3	0	0	0	0	0	0	0	0	0	0	1	0	2.61	38.8	17.2	4.3	0	34.8	14
0	2	33	重症医学二科	1	28	1	1	0	0	0	0	0	0	0	0	0	1	0	4.12	37.9	16.7	3.55	0	32.4	20.9
0	1	67	重症医学一科	1	13	1	1	1	1	0	0	0	0	0	0	1	1	0	4.3	29.7	13.2	0.16	1	52.2	29.1
0	2	5	小儿呼吸综合科	0	9	2	0	0	0	0	0	0	0	0	0	1	0	0	3.6	31.2	14.9	3.44	0	41.4	39.2
0	2	79	东院保健普外科	0	6	3	0	0	1	0	0	0	1	1	1	0	0	0	4.34	30.2	13.1	2.88	0	31.6	13.5
0	2	4	小儿血液内分泌�	0	4	2	0	0	0	0	0	0	0	0	1	0	0	0	3.38	38.7	12.3	3.75	0	41.6	14.7
0	1	66	东院重症医学科	1	6	1	1	0	1	0	0	0	0	0	0	1	1	1	6.3	53	18.4	4.71	0	51.6	16
0	1	62	内分泌科二	0	13	2	0	1	0	0	0	0	0	1	0	0	0	0	7.01	33.2	16.4	4.14	0	32.7	16.2
0	2	71	东院重症医学科	1	6	1	1	1	0	0	0	0	0	0	0	0	1	0	4.17	38.5	14.6	3.43	0	49.9	15.7
0	2	49	东院肝胆外科	0	4	3	1	0	0	0	0	0	0	0	1	0	0	0	2.19	34.7	15	2.17	0	32.2	13.9
0	2	73	东院妇科	0	6	3	1	0	0	0	0	0	0	0	0	0	0	0	5.68	44	14.3	4.2	0	39.7	15.2
0	1	77	重症医学三科	1	9	3	0	0	0	0	0	0	0	0	0	1	1	0	2.96	33.5	19.2	2.06	0	33.4	15.7
0	2	39	重症医学一科	1	7	3	1	0	0	0	0	0	0	0	0	0	0	0	6.84	34.3	13.2	5.29	0	28	14
0	2	79	东院重症医学科	1	5	1	1	0	0	0	0	0	0	0	0	1	1	1	6.8	33.2	14.8	6.24	0	50.4	16.8
0	2	61	东院重症医学科	1	8	5	0	0	1	0	0	0	0	0	0	1	1	0	2.11	34.7	13.7	2.44	0	66.2	17.2
0	2	70	东院重症医学科	1	6	1	1	1	0	0	0	1	0	0	0	0	1	0	7.81	52	14.9	5.66	0	63.4	15.2
0	2	4	小儿血液内分泌�	0	10	2	0	0	0	0	0	0	0	0	1	0	0	0	4.84	46.8	14.2	4.07	0	38.1	12.7
0	2	57	重症医学三科	1	8	3	0	0	0	0	0	0	0	0	0	1	1	0	3.11	32.9	12.5	3.21	0	37.1	16.1
0	2	60	东院重症医学科	1	9	3	0	0	1	0	0	0	0	0	0	1	0	1	4.15	50.5	16.4	3.21	0	51.9	16
0	1	75	东院胃肠外科	0	5	3	0	0	0	0	0	0	0	1	1	0	0	0	5.78	33.2	15.5	5.28	0	33.4	15.4
0	1	45	东院重症医学科	1	9	1	1	0	0	0	0	0	0	1	0	1	1	1	2.94	37.6	18	2.83	0	69	19.7
0	2	23	东院重症医学科	1	12	3	1	0	0	0	0	0	0	0	0	1	0	0	6.68	53.5	18.6	4.45	0	56.5	17
0	1	65	东院肝胆外科	0	24	3	1	0	0	0	0	0	0	0	0	0	0	0	2.18	27.8	11.7	3.14	0	27.3	12
0	2	2	小儿血液内分泌�	0	8	2	0	0	0	0	0	0	0	0	1	0	0	0	2.9	30.2	11.8	3.73	0	31.2	13.8
0	2	88	消化一科	0	16	1	0	1	0	0	0	0	0	0	0	0	0	0	2.17	24.1	11.4	1.39	1	32	14.1
0	1	4	小儿血液内分泌�	0	5	2	0	0	0	0	0	0	0	0	1	0	0	0	4.74	35.1	14.7	4.05	0	32.9	16.5
0	1	43	重症医学三科	1	14	3	1	0	0	0	0	0	0	0	0	0	1	0	2.12	40	15.9	2.18	0	50.3	18.1
0	2	37	东院重症医学科	1	5	2	0	0	0	0	0	0	0	0	0	1	1	0	2.81	42.2	15.9	3.02	0	38.8	14.8
0	1	49	肝胆外一科	0	11	3	0	0	1	0	0	0	0	0	1	0	0	0	2.75	36.9	17.8	3.34	0	31	18.1
0	1	7	小儿重症医学科	1	8	2	0	0	0	0	0	0	0	0	1	1	0	0	5.21	27.3	15.4	2.69	0	33.9	14.1
0	1	74	胸外科	0	11	1	0	0	0	0	0	0	1	0	1	1	1	1	5.06	27.6	16.2	0.82	1	55.2	18.1
0	1	72	重症医学三科	1	8	1	0	0	0	0	0	0	0	0	1	1	1	0	5.15	28.9	16.4	2.08	0	30.3	15.3
0	2	53	东院重症医学科	1	8	5	0	1	1	0	0	0	0	0	0	0	1	0	5.18	27.6	12	2.63	0	69.6	19.3
0	1	40	手足外科	0	11	3	0	0	0	0	0	0	0	0	0	0	0	0	6.64	31.4	15.2	3.59	0	31.6	14.3
0	1	77	东院保健普外科	0	6	1	0	0	0	0	0	0	1	1	1	0	0	0	2.49	31	11.8	2.84	0	49.3	15.9
0	1	75	东院急诊ICU	1	7	1	0	0	1	0	0	0	0	0	0	1	1	0	5.2	48.4	15.8	3.2	0	40.1	16.6
0	2	55	东院重症医学科	1	5	1	1	0	0	0	0	0	0	0	0	0	0	1	6.94	29.3	15	4.84	0	62.6	16.2
0	1	70	重症医学三科	1	17	3	1	1	1	0	0	0	0	0	1	1	0	0	2.04	43.4	17.4	0.6	1	77	41.9
0	2	55	重症医学三科	1	11	1	0	0	0	0	0	0	0	0	1	1	1	0	4.92	34.2	16.4	2.17	0	38.9	18.8
0	1	69	东院血液内科	0	7	1	0	0	1	0	0	0	1	0	1	0	0	0	2.7	21.3	14.2	2.6	0	28.6	15.2
0	1	73	重症医学二科	1	6	1	0	0	0	0	0	0	1	0	0	0	0	1	4.18	33.9	14.1	2.72	0	34.4	13.9
0	2	22	重症医学一科	1	11	1	1	0	0	0	0	0	0	0	0	0	1	0	4.71	24.9	14.2	3.9	0	34.7	14.2
0	2	68	重症医学三科	1	15	1	1	0	0	0	0	0	0	0	0	1	1	0	4.8	33.9	14.1	3.6	0	53.8	16
0	2	75	东院重症医学科	1	8	1	1	0	0	0	0	0	0	0	0	0	1	0	3.55	44.7	15.6	1.83	1	52.5	16.2
0	1	45	东院肝胆外科	0	6	3	1	0	0	0	0	0	0	0	1	0	0	0	4.49	29.5	12.8	3.62	0	30.4	12.7
0	1	14	小儿血液内分泌�	0	10	3	0	0	0	0	0	0	0	0	1	1	0	0	2.42	34.6	16.2	1.58	1	51.9	19.1
0	2	13	小儿血液内分泌�	0	19	2	0	0	0	0	0	0	0	0	1	0	0	0	3.02	29.2	11.3	1.88	1	36.8	17
0	2	58	器官移植肝胆外�	0	7	3	1	0	1	0	0	0	0	0	0	0	0	0	4.76	28.5	12.1	3.77	0	25.8	12.8
0	1	67	重症医学三科	1	4	1	0	0	1	0	0	0	0	0	1	0	0	0	5.73	31.6	13.7	5.8	0	30.1	12.3
0	1	13	小儿血液内分泌�	0	11	1	0	0	0	0	0	0	0	0	1	0	0	0	2.93	35.8	11.8	6.32	0	33.5	12.7
0	1	1	小儿血液内分泌�	0	18	2	0	0	0	0	0	0	0	0	1	0	0	0	3.05	30.8	14	2.3	0	39.9	14.9
0	1	1	小儿血液内分泌�	0	17	2	0	0	0	0	0	0	0	0	1	0	0	0	2.84	37	11.5	3.51	0	35.5	12.8
0	1	80	东院消化内科	0	8	3	0	1	0	0	0	0	0	0	1	0	0	0	3.69	28.1	16.4	4.1	0	34	16.3
0	1	63	东院胃肠外科	0	6	1	0	0	0	0	0	0	0	0	1	0	0	0	3.88	30.4	10.8	2.65	0	40.2	12.9
0	2	42	重症医学三科	1	7	3	0	0	0	0	0	0	0	0	0	0	0	0	3.38	23.3	13.9	3.2	0	28	15.4
0	1	68	胃肠外科	0	20	3	1	0	0	0	0	0	0	0	0	0	0	0	2.87	26.1	15.9	1.55	1	30.7	15.3
0	1	28	血液内科	0	7	1	0	0	0	0	0	0	0	0	0	0	0	0	5.78	30.2	17.2	4.36	0	31.3	17.1
0	2	21	重症医学二科	1	5	3	0	0	0	0	0	0	0	0	0	1	1	0	2.59	56.7	19.9	3.12	0	40.1	23.2
0	1	65	重症医学三科	1	17	1	0	1	0	0	0	0	0	0	0	1	1	0	2.81	27.2	13.4	2.56	0	30.6	15.8
0	2	35	重症医学三科	1	5	3	0	0	0	0	0	0	0	0	0	0	0	0	5.49	37.1	14.9	3.38	0	30.2	12.6
0	1	66	重症医学一科	1	3	3	1	1	1	0	0	0	0	1	0	1	1	0	2.1	38.5	16.9	2.1	0	43.6	16.9
0	1	25	胃肠外科	0	4	3	0	0	0	0	0	0	0	0	0	0	0	0	4.39	32.6	13.6	7.78	0	26.1	12.6
0	1	41	器官移植肝胆外�	0	18	3	1	0	0	0	0	0	0	0	0	0	0	0	3.87	32.9	10.8	1.71	1	35.4	14.6
0	2	52	东院重症医学科	1	7	3	0	0	0	0	0	0	0	0	1	1	0	0	4.19	31.5	12.6	4.6	0	56.5	17.5
0	1	60	器官移植肝胆外�	0	6	3	0	0	0	0	0	0	0	0	1	0	0	0	4.53	31.2	12.7	3.27	0	28.3	14
0	1	65	血液内科	0	10	2	1	0	0	0	0	0	0	0	0	0	0	0	7.21	37.6	13.8	2.75	0	28.9	14.7
0	1	4	小儿呼吸综合科	0	6	1	0	0	0	0	0	0	0	0	0	0	0	0	3.14	26.6	10.9	4.2	0	23.5	11
0	2	70	重症医学一科	1	9	3	1	1	1	0	0	0	1	1	1	0	0	0	3.04	31.5	13.8	4.32	0	56.7	47.6
0	1	56	血液内科	0	8	2	0	0	0	0	0	0	0	0	1	1	0	0	2.78	26	10.8	5.5	0	22.7	14
0	1	37	东院肝胆外科	0	7	3	1	0	0	0	0	0	0	0	1	0	0	0	4.22	32.7	10.1	2.44	0	36.4	15.3
0	1	56	肾移植科	0	11	2	0	0	1	0	0	0	1	0	0	0	0	1	3.51	31.2	10.8	3.8	0	27.5	12.3
0	1	71	重症医学二科	1	8	3	0	0	0	0	0	0	0	0	0	1	1	0	4.12	48.6	17	2.69	0	42.9	16.5
0	2	31	血液内科	0	6	1	1	0	0	0	0	0	0	0	1	1	0	0	4.09	27.2	12.8	1.85	1	42.5	20.2
0	1	49	重症医学一科	1	8	3	0	0	0	0	0	0	0	0	1	1	0	0	6.09	33.5	18.2	4.12	0	43.1	19.1
0	2	56	胃肠外科	0	7	3	0	0	0	0	0	0	0	0	1	0	0	0	2.23	25	12.2	3.08	0	43	16.6
0	1	77	重症医学三科	1	10	1	1	0	0	0	0	0	0	0	1	1	1	0	3.12	35.4	16.7	1.95	1	49.9	18.9
0	1	55	重症医学一科	1	3	2	0	0	0	0	0	0	0	1	1	0	0	0	6.25	30.3	12.3	5.92	0	30.5	12.1
0	1	46	重症医学三科	1	6	2	1	0	0	0	0	0	1	0	0	0	1	0	9.12	32.6	16.6	6.95	0	45.6	17.7
0	1	61	胃肠外科	0	9	3	0	0	0	0	0	0	0	1	1	0	0	0	2.79	30.2	14.5	2.75	0	29.9	13.2
0	2	70	妇科一	0	11	3	0	0	0	0	0	0	0	0	1	0	0	0	7.61	32	14.5	5.14	0	41.1	14.7
0	1	64	胸外科	0	8	1	0	0	1	0	0	0	0	1	0	0	0	0	4.19	29.9	11.2	6.42	0	28.2	12.1
0	1	3	小儿血液内分泌�	0	13	2	0	0	0	0	0	0	0	0	1	0	0	0	2.24	32.3	11.8	2.17	0	28.3	14.8
0	1	2	小儿呼吸综合科	0	11	1	0	0	0	0	0	0	0	1	0	0	1	0	4.4	31	10.7	1.78	1	40.5	11.1
0	2	11	小儿心脏科	0	16	1	0	0	0	0	0	0	0	0	0	0	0	0	3.99	35.1	16	2.93	0	34.5	12.3
0	2	58	器官移植肝胆外�	0	10	3	0	0	0	0	0	0	0	0	1	0	0	0	4.52	27.1	12.8	8.35	0	27.5	11.7
0	2	66	东院重症医学科	1	7	1	1	1	0	0	0	0	1	0	0	1	1	1	8.74	52	18.2	1.67	1	62.7	18.1
0	2	79	重症医学三科	1	8	1	1	0	0	0	0	0	0	0	1	0	1	0	3.44	35.6	12.5	2.71	0	40.9	16.1
0	1	69	东院重症医学科	1	8	3	1	0	0	0	0	0	1	0	1	0	1	0	3.79	29.8	13.4	2.7	0	60.1	17.5
0	1	69	重症医学二科	1	24	1	0	1	1	0	0	0	0	1	0	1	1	1	3.06	29.8	11.2	1.51	1	66.9	20.4
0	1	61	东院胃肠外科	0	3	3	1	0	1	0	0	0	0	0	1	0	0	0	5.1	38.8	18.2	4.18	0	45.6	17.8
0	1	15	小儿重症医学科	1	17	1	0	0	0	0	0	0	0	0	0	0	1	0	2.08	28	13.1	4.37	0	33.1	12.3
0	1	75	胃肠外科	0	8	1	1	0	0	0	0	0	0	0	1	0	0	0	3.65	29.2	11.3	5.68	0	39.5	13.8
0	1	53	重症医学一科	1	8	3	1	0	0	0	0	0	0	0	0	1	1	0	2.82	32.4	13.5	3.7	0	44.7	18.5
0	1	66	东院重症医学科	1	8	1	1	0	0	0	0	0	0	0	0	1	1	0	4.8	29.5	12	3.04	0	43.3	17.5
0	1	64	东院心外监护室	1	9	1	0	0	0	0	0	0	0	0	0	0	0	0	4.54	33.9	13.2	2.2	0	39.2	32.1
0	1	34	东院消化内科	0	8	3	1	0	0	0	0	0	0	0	0	0	0	0	5.37	31.9	19	2.98	0	30	16.2
0	1	52	重症医学二科	1	6	3	0	0	0	0	0	0	1	0	1	0	0	0	4.54	34.5	16	4.04	0	36.2	18.5
0	2	58	东院重症医学科	1	8	3	1	0	0	0	0	0	1	0	0	1	0	0	6.38	49.2	20.6	3.22	0	53.5	23.3
0	1	87	ICU	1	7	4	0	0	0	0	0	0	0	0	0	0	0	0	2.14	43.2	16.9	1.19	1	41.6	15.1
0	1	52	东院胃肠外科	0	12	3	1	0	0	0	0	0	0	1	1	0	0	0	5.36	30.2	14	7.45	0	45.4	14.3
0	1	72	东院重症医学科	1	6	3	0	0	0	0	0	0	1	0	1	1	1	1	6.47	35.6	15.8	4.95	0	47	18.4
0	2	32	产科	0	4	5	0	0	0	0	0	0	0	0	0	0	0	0	4.03	28.3	15.6	4.24	0	36.9	13.2
0	1	8	小儿血液内分泌�	0	11	2	0	0	0	0	0	0	0	0	1	0	0	0	4.19	33	13.3	4.2	0	32.9	12.9
0	1	8	小儿血液内分泌�	0	11	2	0	0	0	0	0	0	0	0	1	0	0	0	2.7	34	13.1	2.45	0	32.2	12.5
0	1	3	小儿血液内分泌�	0	11	2	0	0	0	0	0	0	0	0	1	0	0	0	2.07	39	11.5	3.21	0	38.6	14.3
0	2	30	手足外科	0	10	4	1	0	0	0	0	0	0	0	0	0	0	0	3.15	51.8	16.3	3.52	0	50	16.4
0	2	39	东院重症医学科	1	7	1	0	0	0	1	0	0	0	1	0	1	1	1	2.64	38.4	15.2	2.23	0	52.9	15.8
0	1	73	东院重症医学科	1	6	1	1	0	1	0	0	0	1	0	1	0	1	0	6.86	31.9	14.5	3.83	0	51	15.9
0	2	51	重症医学三科	1	10	3	1	1	0	0	0	0	1	0	0	1	0	0	2.2	38.5	15.8	2.14	0	31.1	14.1
0	2	72	心外ICU	1	17	1	1	0	0	0	0	0	0	0	0	1	1	0	3.3	34.9	14.6	2.1	0	40	29
0	2	14	重症医学二科	1	4	2	0	0	0	0	0	0	0	0	0	1	1	0	2.25	27.7	12.6	3.05	0	37.6	17.9
0	1	61	重症医学三科	1	3	1	0	0	1	0	0	0	0	0	1	0	0	0	2.93	31.4	12.6	3.8	0	33.8	17.4
0	1	37	重症医学三科	1	8	3	0	0	0	0	0	0	1	0	0	1	1	1	3.16	27.3	13.4	0.68	1	51	29
0	1	84	胃肠外科	0	10	3	0	0	1	0	0	1	0	0	0	0	0	0	3.99	31.6	12.2	2.57	0	29	12
0	2	49	器官移植肝胆外�	0	5	3	0	0	0	0	0	0	0	1	0	1	0	0	3.46	33.1	10.4	3.39	0	33.8	11.8
0	1	49	血液内科	0	26	1	0	0	0	0	0	0	0	1	1	0	0	0	4.02	34	12.4	2.05	0	31.7	12.5
0	1	68	重症医学三科	1	13	3	0	0	0	0	0	0	0	0	0	1	1	0	4.19	34.3	14.5	4.06	0	42.9	14
0	1	79	重症医学三科	1	10	1	0	0	1	0	0	0	0	0	1	1	1	0	3.16	25.9	12	3.03	0	46.1	16.6
0	1	66	东院重症医学科	1	4	1	1	0	0	0	0	0	0	0	0	1	1	1	5.04	47.2	13.7	3.68	0	59	14.4
0	1	69	重症医学二科	1	10	1	0	0	0	0	0	0	0	0	0	1	1	1	2.44	40.3	16.3	1.63	1	54	21.4
0	1	66	东院重症医学科	1	3	1	1	0	0	0	0	0	0	1	0	1	1	1	2.38	33.7	15.5	2.05	0	73.3	17.2
0	1	56	重症医学一科	1	15	1	0	0	1	0	0	0	0	1	0	1	0	1	6.8	40.9	15.6	4.51	0	54.8	15
0	1	8	小儿血液内分泌�	0	14	2	0	0	0	0	0	0	0	0	1	0	0	0	3.88	26.7	13	4.2	0	36.4	13.7
0	1	42	重症医学三科	1	6	3	0	0	0	0	0	0	0	0	1	0	0	0	7.89	37.9	12.2	6.67	0	39.6	12.2
0	2	62	胃肠外科	0	12	3	0	1	1	0	0	0	0	1	1	0	0	0	7.42	26.2	15.1	4.2	0	31.2	14.1
0	1	57	器官移植肝胆外�	0	8	3	1	0	0	0	0	0	0	1	0	0	0	0	4.95	31.5	13.8	6.96	0	30	13.3
0	2	57	胃肠外科	0	11	3	0	0	1	0	0	0	1	1	1	0	0	0	2.7	30.8	13.8	3.07	0	29.3	12.8
0	2	11	小儿重症医学科	1	6	1	0	0	0	0	0	0	0	0	0	1	1	0	3.78	31.3	13.3	3.5	0	73	18.6
0	1	57	胃肠外科	0	10	3	1	0	0	0	0	0	0	0	1	0	0	0	4.16	41.2	13.7	4.52	0	35.4	12.4
0	1	69	东院消化内科	0	4	3	0	0	0	0	0	0	1	1	0	0	0	0	2.56	39.9	16.5	3.18	0	41.9	17.3
0	1	68	东院心外监护室	1	17	1	0	0	1	0	0	0	0	0	0	0	1	0	2.73	32.7	12.6	6.58	0	65.4	29.2
0	1	67	器官移植肝胆外�	0	12	3	0	0	0	0	0	0	0	0	1	0	0	0	6.75	39.2	14.2	2.46	0	31.1	13.9
0	1	79	东院血液内科	0	15	1	0	1	1	0	0	1	0	0	0	0	0	0	5.31	38.7	16.2	3.39	0	21.5	13.7
0	2	71	东院重症医学科	1	9	2	0	0	1	0	0	0	0	0	1	1	1	1	2.99	29.4	10.7	0.86	1	40.6	25.2
0	1	68	胸外科	0	6	1	0	0	0	0	0	0	0	0	0	0	0	0	5.28	33	14.6	4.89	0	31.7	15.5
0	2	64	东院重症医学科	1	10	3	1	0	0	0	0	0	1	1	1	1	1	1	3.69	29.9	15.6	1.81	1	37.1	18.2
0	1	65	血液内科	0	3	1	0	0	0	0	0	0	0	0	1	0	0	0	4.34	29.3	14.3	3.19	0	39.1	17.3
0	2	55	器官移植肝胆外�	0	15	3	0	0	0	0	0	0	0	0	0	0	0	0	2.89	35	14.9	2.46	0	36.1	17.1
0	1	33	东院重症医学科	1	6	3	0	0	0	0	0	0	0	0	0	1	1	0	5.66	53.8	16.2	4.51	0	54.1	15.3
0	1	1	小儿呼吸综合科	0	5	1	0	0	0	0	0	0	0	0	0	0	0	0	3.72	31.2	13.8	2.8	0	29.3	11.4
0	2	52	重症医学二科	1	6	1	1	0	1	0	0	0	0	0	0	1	1	1	2.44	50.2	17.6	2.5	0	33.3	25.7
0	1	70	重症医学一科	1	7	1	0	1	1	0	0	0	0	0	1	1	0	0	4.37	25.6	12.3	4.82	0	28.8	16.4
0	1	6	小儿呼吸综合科	0	12	1	0	0	0	0	0	0	0	0	0	0	0	0	2.23	23.8	13.8	1.71	1	28.3	11.2
0	1	55	东院创伤四科	1	4	1	1	0	0	0	0	0	0	0	0	0	1	0	6.31	40.1	14.1	5.58	0	38.3	13.8
0	1	61	重症医学科	1	8	1	0	0	0	0	0	0	0	0	0	1	1	0	4.72	33.3	19.8	3.17	0	42.9	18.2
0	1	56	器官移植肝胆外�	0	19	3	0	0	1	0	0	0	0	0	1	0	0	0	4.98	30	12.4	4.39	0	27.5	15.2
0	2	11	小儿血液内分泌�	0	20	2	0	0	0	0	0	0	0	0	1	1	0	0	3.8	34	15.1	1.21	1	43.2	14.4
0	2	11	小儿血液内分泌�	0	14	2	0	0	0	0	0	0	0	0	1	0	0	0	3.37	34.7	12.6	4.02	0	27.1	12.6
0	1	71	器官移植肝胆外�	0	3	3	1	0	1	0	0	0	0	0	1	1	0	0	2.21	31.3	13.3	1.94	1	35.5	21.7
0	2	10	小儿血液内分泌�	0	32	3	0	0	0	0	0	0	0	0	1	0	0	0	2.69	32	11.1	3.59	0	43.2	15.2
0	2	10	小儿血液内分泌�	0	21	1	0	0	0	0	0	0	0	0	1	0	0	0	4.18	38	12.6	4.37	0	34.1	14.1
0	2	10	小儿血液内分泌�	0	16	2	0	0	0	0	0	0	0	0	1	0	0	0	4.78	36.6	11.4	2.39	0	64.1	16.8
0	2	10	小儿血液内分泌�	0	36	2	0	0	0	0	0	0	0	0	1	0	0	0	5.81	39.9	13.1	2.95	0	47.5	14.6
0	1	62	重症医学三科	1	7	1	1	0	0	0	0	0	0	0	0	0	0	0	4.23	36.4	18.2	3.42	0	34.4	16.6
0	1	6	小儿血液内分泌�	0	11	2	0	0	0	0	0	0	0	0	1	0	0	0	3.21	37.1	15.3	3.09	0	27.7	16
0	1	57	东院重症医学科	1	6	1	0	0	0	0	0	0	1	0	0	1	1	1	7.38	51.3	16.8	4.52	0	45.9	18.2
0	1	61	手足外科	0	5	4	1	0	0	0	0	0	0	0	0	0	0	0	2.41	42.6	14.7	3.2	0	62.6	15.8
0	1	64	东院胃肠外科	0	7	3	0	1	0	0	0	0	0	0	1	1	0	0	8.79	27.7	14.1	7.38	0	47.4	14.6
0	1	54	东院消化内科	0	5	3	0	0	0	0	0	0	0	0	1	0	0	0	3.42	25.7	16.7	3.15	0	32.9	15.6
0	1	69	东院内科综合一�	0	13	2	1	0	0	0	0	0	0	0	1	0	0	0	2.64	30.5	11.8	3.32	0	29.7	12.9
0	1	10	东院心外监护室	1	24	1	1	0	0	0	0	0	0	0	0	1	1	0	2.68	38.9	14.2	2.3	0	45	28.9
0	1	24	重症医学三科	1	9	3	1	0	0	0	0	0	0	0	0	0	0	0	2.39	32.7	16.6	3.11	0	46.9	16.6
0	1	76	保健外科	0	8	3	1	1	0	0	0	0	0	1	1	0	0	0	4.49	30.2	16	2.82	0	33	15.9
0	1	9	小儿血液内分泌�	0	15	2	0	0	0	0	0	0	0	0	1	0	0	0	3.49	35.3	14.4	2.22	0	35.1	14
0	1	84	重症医学三科	1	8	1	1	1	1	0	0	0	0	0	0	1	1	0	4.12	32.7	14.4	3.44	0	38.7	16.5
0	2	34	东院产科二科	0	5	2	1	1	0	0	0	0	0	0	1	0	0	0	5.17	34.3	13	4.27	0	40.9	17.1
0	1	53	东院重症医学科	1	8	1	1	1	1	0	0	0	0	0	0	0	1	0	6.28	52.8	15.5	4.95	0	60.4	17.5
0	1	86	东院保健消化科	0	7	3	0	0	1	0	0	0	0	0	0	0	0	0	4.34	31.4	13.2	3.12	0	48.1	16.3
0	1	62	东院重症医学科	1	6	3	1	0	0	0	0	0	1	0	0	1	0	1	3.81	54.8	18.3	3.62	0	60.8	16.1
0	2	59	东院胃肠外科	0	4	3	1	0	0	0	0	0	0	0	1	0	0	0	5.73	31.8	13.6	6.71	0	26.2	14.8
0	2	62	东院胃肠外科	0	12	3	1	0	0	0	0	0	0	0	0	0	0	0	4.66	28.7	13.5	2.13	0	32.8	14.2
0	1	58	重症医学三科	1	14	1	0	0	0	0	0	0	0	0	0	0	0	0	2.97	25.2	14.9	3.34	0	27.6	14.6
0	1	86	东院保健呼吸科	0	4	1	1	0	1	0	0	0	0	1	0	0	0	0	3.72	52.1	17.2	3.15	0	56.3	16.7
0	1	72	重症医学二科	1	7	1	1	0	0	0	0	0	0	1	0	1	1	1	2.44	33.5	17.6	1.2	1	72.6	27.3
0	1	63	器官移植肝胆外�	0	9	3	0	0	0	0	0	0	0	0	1	0	0	0	3.69	39	10.4	3.32	0	29.2	12.4
0	2	12	小儿呼吸综合科	0	14	1	0	0	0	0	0	0	0	0	0	0	0	0	6.31	34.7	14.1	4.76	0	46.1	14.9
0	2	72	东院重症医学科	1	7	3	0	0	0	0	0	0	0	0	0	1	1	0	3	27.7	18.3	2.72	0	46.1	17.2
0	1	63	东院重症医学科	1	6	1	0	0	0	0	0	0	0	0	0	0	1	0	7.83	49.5	17.8	2.98	0	46	17.6
0	1	62	重症医学三科	1	9	1	1	0	0	0	0	0	0	0	0	0	1	0	4.45	28.5	12.2	4.94	0	26.4	13.4
0	1	57	重症医学一科	1	4	1	1	0	0	0	0	0	1	1	0	1	0	0	2.14	42.1	20.2	2.41	0	36	14
0	2	55	东院重症医学科	1	3	1	1	1	0	0	0	0	0	0	0	1	1	0	3.22	27.6	12.9	4.06	0	48	16.2
0	1	9	小儿血液内分泌�	0	10	4	0	0	0	0	0	0	0	0	1	0	0	0	3.56	27.7	13.5	1.65	1	43.1	15.7
0	1	9	小儿血液内分泌�	0	20	2	0	0	0	0	0	0	0	0	1	0	0	0	2.21	29.5	12.6	3.36	0	35.9	12.2
0	1	65	东院肝胆外科	0	7	3	1	0	0	0	0	0	0	1	0	1	0	0	2.92	30.8	16.2	2.45	0	56.8	22.3
0	1	31	血液内科	0	15	1	0	0	0	0	0	0	0	0	1	0	0	0	3.79	33	13.7	3.84	0	35.8	14.6
0	1	70	器官移植肝胆外�	0	15	1	1	0	0	0	0	0	0	0	1	0	0	0	5.56	30	13.3	1.16	1	46.9	24.6
0	2	2	小儿血液内分泌�	0	14	3	0	0	0	0	0	0	0	0	1	0	0	0	2.47	34.3	12.8	0.99	1	46.6	15.8
0	1	67	重症医学三科	1	14	1	0	0	0	0	0	0	0	0	1	0	0	0	4.36	30.1	11.4	4.5	0	30.8	14.1
0	1	75	东院内科综合一�	0	8	2	0	0	0	0	0	0	0	1	1	0	0	0	2.93	30.9	11.2	4.81	0	40.6	17.9
0	1	63	东院重症医学科	1	5	1	1	0	1	0	0	0	0	0	0	0	1	0	6.54	33	15.2	5.11	0	54.8	15.6
0	1	24	重症医学二科	1	22	4	0	0	0	0	0	0	0	0	0	1	0	0	4.5	39.8	12.5	3.46	0	48.2	14.3
0	2	60	重症医学三科	1	10	1	1	0	1	0	0	0	0	1	1	0	0	0	4.04	29.6	10.8	5.83	0	30.6	10.8
0	1	85	重症医学一科	1	9	1	0	0	1	0	0	0	0	0	0	0	0	0	4.58	30	17.2	1.81	1	43	18
0	2	67	胃肠外科	0	7	3	0	0	0	0	1	0	0	0	0	0	0	0	3.49	28.6	15.5	2.58	0	25.6	15.7
0	2	72	东院胃肠外科	0	7	3	0	0	1	0	0	0	1	0	1	0	0	0	3.12	29.7	15.8	2.96	0	37.6	15.7
0	2	72	东院胃肠外科	0	5	3	0	0	1	0	0	0	1	0	1	0	0	0	3.02	33.7	17.2	2.68	0	76	26.3
0	1	50	耳鼻喉科	0	11	1	1	1	1	0	0	0	0	0	0	0	0	0	8.98	32.5	15.2	3.65	0	33.7	15.2
0	1	50	耳鼻喉科	0	5	1	1	1	1	0	0	0	0	0	0	1	0	0	4.16	26.4	11.8	5.24	0	38.5	14.9
0	1	66	重症医学三科	1	7	1	0	0	1	0	0	0	0	0	0	1	1	0	4.55	25.4	13.3	7.66	0	47.2	19.7
0	2	66	东院重症医学科	1	6	1	1	1	1	0	0	0	0	0	0	1	1	1	3.83	43.6	15.3	3.26	0	41.6	40.4
0	1	73	东院重症医学科	1	3	1	1	0	0	0	0	1	0	0	0	1	1	0	7.69	48.6	16	8.52	0	58	17.5
0	1	76	重症医学三科	1	16	3	1	0	0	0	0	0	0	0	0	0	0	0	2.79	31.6	11.7	0.42	1	79.2	32.1
0	2	3	小儿血液内分泌�	0	15	1	0	0	0	0	0	0	0	0	0	0	0	0	3.85	35.6	12.9	3.2	0	36.8	14.5
0	2	33	东院产科一科	0	5	2	1	0	0	0	0	0	0	0	0	0	0	0	5.68	35.6	14.1	5.04	0	43.3	14.1
0	1	4	小儿血液内分泌�	0	8	1	0	0	0	0	0	0	0	0	1	0	0	0	3.15	40.1	13.1	3.04	0	42.2	15.2
0	2	51	重症医学一科	1	12	3	1	0	0	0	0	0	0	0	0	1	0	0	2.29	50.7	20	1.31	1	58.3	25.1
0	2	19	血液内科	0	22	1	0	0	0	0	0	0	0	0	1	0	0	0	2.47	31.9	12.7	3.01	0	32	14.4
0	2	43	血液内科	0	5	1	0	0	0	0	0	0	0	1	1	0	0	0	4.01	25.9	14.6	2.84	0	38.1	16.4
0	1	69	重症医学二科	1	8	3	0	0	0	0	0	0	0	1	0	1	1	1	4.56	27.7	14.3	3.98	0	27.7	17.3
0	2	5	小儿血液内分泌�	0	9	1	0	0	0	0	0	0	0	0	1	0	0	0	2.24	32.4	12.2	3.23	0	38.5	13.4
0	1	64	重症医学一科	1	8	1	1	0	0	0	0	0	0	0	1	0	0	0	5.85	37.4	14.9	3.19	0	21.1	12.3
0	1	73	重症医学三科	1	6	3	0	0	0	0	1	0	0	0	0	1	1	0	9.13	28	11.9	6.51	0	30.7	12.5
0	1	28	东院血液内科	0	9	1	1	0	0	0	0	0	0	0	1	0	0	0	2	26.9	13.7	2.56	0	55.1	15.8
0	1	71	东院重症医学科	1	8	1	1	0	1	0	0	0	0	0	1	1	1	1	4.97	30.2	16.3	1.52	1	61.8	22.6
0	1	80	器官移植肝胆外�	0	8	3	0	0	1	0	0	0	0	1	0	0	0	0	2.56	29.7	12.9	1.45	1	35.2	14.4
0	1	64	重症医学一科	1	14	3	1	0	0	0	0	0	0	0	0	1	1	0	7.31	54.8	18.7	3.6	0	43.2	15.4
0	1	70	重症医学二科	1	5	3	1	0	0	0	0	0	0	0	0	0	0	0	3.9	45.8	19.4	5.87	0	46.9	13.6
0	1	52	感染性疾病科	0	9	3	0	1	0	0	0	0	0	1	0	0	0	0	3.31	39.3	18.1	2.02	0	41.4	26.3
0	1	60	东院急诊ICU	1	6	3	1	0	0	0	0	0	0	0	0	0	0	0	6.69	50.2	15	4.1	0	46.3	16.9
0	1	92	东院胃肠外科	0	5	1	1	0	0	0	0	0	0	0	1	0	0	0	2.74	35.8	16.8	4.08	0	47	21
0	2	45	东院妇科	0	9	3	0	0	0	0	0	0	0	0	1	0	0	0	2.81	29.5	11.3	3.35	0	38.4	15.3
0	2	51	重症医学三科	1	6	3	1	0	0	0	0	0	0	0	1	0	0	0	3.38	32.2	13.1	3.98	0	31.4	12.6
0	1	30	东院重症医学科	1	7	1	0	0	0	1	0	0	0	0	0	1	1	1	3.92	34.3	17.5	3.01	0	65.5	20.1
0	2	64	重症医学一科	1	6	3	1	0	0	0	0	0	0	0	0	0	0	0	3.69	33.5	14.8	1.57	1	61.3	32.1
0	1	71	重症医学二科	1	13	3	1	0	0	0	0	0	0	1	1	0	0	0	3.23	33.4	14.9	1.66	1	59.7	18
0	1	4	小儿血液内分泌�	0	14	1	0	0	0	0	0	0	0	0	1	0	0	0	4.64	39.5	14.2	2.85	0	38.8	12.8
0	2	49	妇科一	0	8	3	1	0	0	0	0	0	0	0	1	0	0	0	3.12	36.3	17.2	2.88	0	30.7	13.8
0	1	61	重症医学三科	1	8	4	0	0	0	0	0	0	0	0	0	0	1	0	7.29	38.8	13.1	4.56	0	26.8	12.1
0	1	63	重症医学二科	1	12	3	1	0	1	0	0	0	0	0	1	1	1	0	3.95	33.9	19	3.11	0	33.8	20.1
0	1	68	重症医学一科	1	6	3	0	0	0	0	0	0	0	0	0	0	0	0	3.25	41.7	16.4	4.72	0	33	15.2
0	2	45	器官移植肝胆外�	0	25	3	1	0	0	0	0	0	0	0	1	0	0	0	2.79	31.6	15.7	1.35	1	44	19.6
0	1	76	器官移植肝胆外�	0	12	3	0	0	1	0	0	0	0	0	0	0	0	0	2.91	36.2	15.1	1.74	1	29.4	11.9
0	1	68	东院胃肠外科	0	8	1	0	0	0	0	0	0	0	0	1	0	0	0	4.19	31.6	12.7	3	0	46.2	18.7
0	2	67	器官移植肝胆外�	0	7	3	1	0	0	0	0	0	0	0	0	0	0	0	2.63	27	17.9	2.07	0	27	18.7
0	2	67	器官移植肝胆外�	0	12	3	1	0	0	0	0	0	0	0	0	0	0	0	3.72	26.5	16.7	2.35	0	28.7	14.9
0	1	65	器官移植肝胆外�	0	10	3	0	1	0	0	0	0	0	0	1	0	0	0	2.67	29.2	14	3.65	0	28.2	14.5
0	1	71	东院重症医学科	1	5	3	0	0	0	0	0	0	0	0	0	0	1	0	6.44	41.5	15.5	2.54	0	41.8	17.2
0	2	29	东院产科一科	0	7	1	1	0	0	0	0	0	0	0	0	0	0	0	3.63	32.6	13.7	4.4	0	38.5	14.9
0	1	65	创伤二科(创伤急�	0	15	3	1	0	0	0	0	0	0	0	0	0	0	0	6.02	25.4	12.5	3.8	0	26.7	15
0	2	10	小儿重症医学科	1	5	1	0	0	0	0	0	0	0	0	0	0	0	0	3.72	32.9	11.6	3.26	0	33.7	11.6
0	1	65	血液内科	0	12	3	0	0	0	0	0	0	0	0	1	0	0	0	4.82	39.4	15.3	4.09	0	26.2	14.5
0	1	37	东院重症医学科	1	9	3	0	0	1	0	0	0	0	0	0	1	1	1	11.23	45.2	15.5	4.72	0	75.8	21.5
0	2	76	重症医学三科	1	6	3	0	0	1	0	0	0	1	0	0	1	1	1	4.91	36.8	14.1	2.84	0	48.8	20.4
0	2	12	小儿血液内分泌�	0	26	2	0	0	0	0	0	0	0	0	1	0	0	0	3.43	32.5	15.4	2.01	0	32.3	14
0	1	49	器官移植肝胆外�	0	14	3	0	0	0	0	0	0	0	0	0	0	0	0	3.5	24.4	9.5	5.45	0	28.6	10.4
0	1	23	手足外科	0	9	1	0	0	0	0	0	0	0	0	0	0	0	0	2.21	32.8	11.3	6.28	0	33.3	13.4
0	1	38	东院消化内科	0	11	3	0	0	0	0	0	0	0	0	0	0	0	0	3.55	34.8	18	2.21	0	36	22.7
0	2	9	小儿呼吸综合科	0	7	1	0	0	0	0	0	0	0	0	0	0	0	0	3.04	27.3	13.7	2.77	0	37.8	10.8
0	2	87	保健外科	0	3	1	0	0	1	0	0	0	0	0	0	0	0	0	4.66	36.3	13.3	4.43	0	28.5	11.9
0	1	74	东院重症医学科	1	8	1	1	0	0	0	0	1	0	0	1	0	1	0	5.18	32.9	13.6	3.74	0	49.3	17.5
0	1	62	重症医学一科	1	4	1	0	0	1	0	0	0	0	0	0	1	1	0	2.64	37.1	17.6	4.96	0	46.1	13.9
0	1	17	血液内科	0	35	1	0	0	0	0	0	0	0	0	0	0	0	0	4.14	36.6	13.9	2.94	0	37.7	17.4
0	1	46	重症医学二科	1	5	1	0	0	0	1	0	0	1	0	0	1	0	0	10.07	36.8	14.8	6.38	0	27	16.1
0	1	57	东院重症医学科	1	15	3	0	0	0	0	0	0	0	0	1	0	0	0	2.74	30.2	12.3	2.96	0	76.5	18.8
0	2	63	器官移植肝胆外�	0	6	3	1	1	1	0	0	0	0	0	0	0	0	0	3.5	33	12.2	4.76	0	29.9	13.7
0	1	52	重症医学三科	1	9	1	1	0	0	0	0	0	0	0	1	1	1	0	4.56	24.9	11	3.55	0	51.4	13.7
0	2	9	小儿心脏科	0	13	1	0	0	0	1	0	0	0	1	0	0	0	0	3.13	36.6	17.8	2.54	0	40.2	18.4
0	1	70	重症医学三科	1	13	1	1	0	0	0	0	0	0	1	0	0	1	0	3.6	26.4	11.8	1.79	1	65.3	31
0	2	63	东院重症医学科	1	8	1	0	1	0	1	0	0	1	0	0	0	0	1	3.26	53.8	16.9	2.97	0	57	18.1
0	1	71	重症医学一科	1	5	3	0	0	1	0	0	0	0	0	1	1	1	0	3.19	35.7	12.8	3.38	0	36.5	15.7
0	1	48	血液内科	0	9	1	0	0	0	0	0	0	0	0	1	0	0	0	5.01	41.5	17.5	4.65	0	46.1	21.5
0	1	65	东院重症医学科	1	8	4	1	0	0	0	0	0	0	1	0	1	1	0	4.6	42.8	19.8	1.43	1	62.2	26.7
0	1	66	东院重症医学科	1	12	3	1	0	0	0	0	0	0	1	0	1	1	1	2.24	52	17.5	1.75	1	60.5	24.3
0	1	88	胃肠外科	0	7	1	0	0	1	0	0	0	1	0	1	0	1	0	3.87	28.8	14	2.56	0	29.6	14.5
0	1	69	东院肝胆外科	0	10	3	1	0	0	0	0	0	0	0	0	0	0	0	2.83	38.6	14.9	3.35	0	51.2	14.6
0	1	66	肿瘤中心放疗科�	0	7	2	0	0	0	0	0	0	0	0	1	0	0	0	7.03	30.1	14.8	4.84	0	26.6	13.2
0	1	68	东院急诊ICU	1	7	3	1	1	1	0	0	0	0	0	0	0	0	0	3.04	28.1	17.5	1.88	1	40.8	19
0	1	68	肿瘤微创治疗科	0	6	1	1	0	0	0	0	0	0	0	1	0	0	0	7.48	23.6	11.5	3.08	0	25.3	11.3
0	1	64	东院重症医学科	1	12	1	1	1	1	0	0	0	0	0	0	1	1	0	5.5	29.3	15.2	4.59	0	54.4	15.7
0	1	69	东院重症医学科	1	13	1	1	0	0	0	0	0	0	0	0	1	1	0	5.04	51.4	17.8	2.9	0	51.1	18.4
0	1	34	东院重症医学科	1	6	3	1	0	0	0	0	0	1	0	0	1	1	1	3.86	47.6	16.7	3.22	0	43.5	16.5
0	1	34	东院重症医学科	1	15	3	1	0	0	0	0	0	1	0	0	1	0	1	2.46	45.9	15.7	2.48	0	49.1	16.7
0	2	71	器官移植肝胆外�	0	7	3	0	0	0	0	0	0	0	0	0	0	0	0	2.17	30.2	12.1	2.58	0	27.1	11.4
0	1	38	东院重症医学科	1	4	3	1	0	0	0	0	0	0	0	0	1	1	1	3.86	36	17.4	3	0	44	16.3
0	1	72	重症医学三科	1	7	1	0	0	0	0	0	0	0	0	1	0	0	0	4.56	28.4	13	4.71	0	58.5	14.2
0	2	76	东院重症医学科	1	6	1	0	0	0	0	0	0	0	1	0	1	1	0	4.26	46.3	16.3	0.6	1	61.1	24.6
0	1	67	东院急诊ICU	1	5	1	1	0	1	0	0	0	0	0	1	0	1	0	5.36	32.9	18	6.61	0	37.3	15.3
0	2	32	血液内科	0	14	1	0	0	0	0	0	0	0	0	1	0	0	0	3.08	30.2	13.1	4.12	0	37.5	15.1
0	1	77	重症医学三科	1	3	1	1	0	1	0	0	0	0	0	0	1	1	0	5.88	45	16.2	4.93	0	40.4	15.7
0	1	80	重症医学一科	1	7	1	1	0	0	0	0	0	0	0	1	0	0	0	8	32.3	12.7	4.24	0	29.7	11.2
0	1	52	胸外科	0	5	1	1	0	0	0	0	0	0	0	0	0	0	0	7.58	31.4	13.3	7.01	0	30.2	12.4
0	2	32	血液内科	0	4	3	1	0	0	0	0	0	0	0	1	0	0	0	2.54	35.7	17.2	2.18	0	39.7	16.1
0	1	57	重症医学三科	1	3	3	1	0	0	0	0	0	0	0	0	0	0	0	4.91	44.9	12.5	4.91	0	36.2	11.5
0	1	55	东院重症医学科	1	23	1	1	1	1	0	0	0	0	0	0	0	0	0	2.13	43.6	15.9	4.5	0	48.4	18.5
0	1	74	器官移植肝胆外�	0	16	1	1	0	0	0	0	0	0	0	0	0	0	0	3.38	37.7	14.4	6.39	0	31.8	13.3
0	2	4	小儿血液内分泌�	0	10	2	0	0	0	0	0	0	0	0	1	0	0	0	3.11	35.4	12.1	2.37	0	47.5	15.7
0	2	76	重症医学三科	1	5	1	0	0	1	0	0	0	0	0	0	0	1	0	2.62	41.7	12.8	2.03	0	34.6	13.6
0	1	76	器官移植肝胆外�	0	10	3	0	0	0	0	0	0	0	0	1	0	0	0	3.78	35.5	14.4	1.99	1	27.5	12.4
0	1	55	东院心外监护室	1	14	1	0	0	1	0	0	0	0	0	0	0	1	0	2.72	29.3	12.8	1.64	1	24.6	16
0	1	40	急救ICU	1	5	3	0	0	0	0	0	0	0	1	0	0	1	0	3.35	33.3	13.5	4.58	0	47.4	21.3
0	2	45	东院肝胆外科	0	7	3	1	0	0	0	0	0	0	1	0	0	0	0	3	27.3	16.7	1.58	1	28.5	15.7
0	1	7	小儿心脏科	0	7	1	0	0	0	0	0	0	0	0	1	0	0	0	2.94	43.3	15.3	2.44	0	53.1	38.6
0	1	71	重症医学三科	1	11	1	1	0	0	0	0	0	0	0	0	0	1	0	5.86	26	12.3	3.17	0	42.6	12.2
0	2	14	血液内科	0	6	1	0	0	0	0	0	0	0	0	1	0	0	0	2.39	37	15.7	4.05	0	40.4	18
0	1	64	东院急诊ICU	1	15	1	0	0	0	0	0	0	0	0	0	1	0	1	2.07	40.1	16.9	2.99	0	46.4	19.2
0	1	73	器官移植肝胆外�	0	9	3	0	0	0	0	0	0	0	0	0	0	0	0	2.58	29.8	13.8	2.94	0	29.1	12.8
0	1	42	东院风湿免疫科	0	5	2	0	0	0	0	0	0	0	0	0	0	0	0	3	49.4	15.6	3.17	0	54.5	14.5
0	2	40	心外ICU	1	22	1	1	0	1	0	0	0	1	0	0	0	1	1	4.86	24.8	12.4	1.18	1	54.5	17.3
0	2	3	小儿血液内分泌�	0	8	1	0	0	0	0	0	0	0	0	1	0	0	0	5.39	34.5	15.4	4.24	0	36.1	12.2
0	2	2	小儿呼吸综合科	0	6	3	0	0	0	0	0	0	0	0	0	0	0	0	3.49	44.1	16.5	3.51	0	29.9	13.9
0	1	62	胸外科	0	13	1	0	0	0	0	0	0	0	0	0	0	0	0	6.55	30.3	15.5	2.53	0	34.4	17.8
0	2	58	创伤二科(创伤急�	0	15	1	1	1	0	0	0	0	0	0	0	0	0	0	4.26	29.1	10.6	6.25	0	44.4	14.3
0	1	68	重症医学一科	1	12	2	0	0	0	0	0	0	1	1	0	1	0	0	2.26	41.5	15.8	2.09	0	51.6	17.1
0	2	46	重症医学三科	1	14	3	1	0	0	0	0	0	0	0	1	1	1	1	7.42	34.3	17.7	3.09	0	43.8	15.9
0	1	49	手足外科	0	8	4	0	0	0	0	0	0	0	0	0	0	0	0	4.06	34.3	12.2	4.08	0	47.7	14.8
0	1	38	心外科	0	20	2	1	0	1	0	0	0	0	0	0	0	0	0	6.09	23.8	13.3	8.32	0	25.1	12.8
0	2	66	重症医学一科	1	7	1	1	0	0	0	0	0	0	1	1	1	0	0	2.39	32.2	14.6	3.89	0	28.4	14.9
0	1	77	东院内科综合一�	0	17	3	1	0	0	0	0	0	0	1	1	0	0	0	3.69	30.1	13.7	2.9	0	42.4	14.8
0	1	28	血液内科	0	18	1	0	0	0	0	0	0	0	0	1	0	0	0	2.26	31.3	10	6.36	0	31.5	11.2
0	2	42	血液内科	0	12	1	0	0	0	0	0	0	0	0	1	0	0	0	6.05	31	16.2	2.35	0	41.2	20.4
0	1	33	血液内科	0	7	4	0	0	0	0	0	0	0	0	1	0	0	0	4.15	32.3	15.5	3.42	0	32	14.4
0	2	60	东院保健普外科	0	6	3	0	0	0	0	0	0	1	0	0	0	0	0	3.8	31.3	11.9	3.27	0	35.5	12.2
0	1	53	胃肠外科	0	16	1	1	0	0	0	0	0	0	0	1	0	0	0	6.61	25.9	15.9	3.65	0	27.8	14.3
0	2	81	肿瘤微创治疗科	0	6	1	0	1	0	0	0	0	0	0	1	0	0	0	4.37	31.6	11.4	4.01	0	30.5	12.3
0	2	35	东院产科二科	0	7	5	1	0	0	0	0	0	0	0	0	0	0	0	5.19	33.4	14.1	5.11	0	37.4	13.6
0	1	50	泌尿外科	0	5	5	0	0	0	0	0	0	1	1	0	0	0	0	2.73	40	16.4	3.13	0	33.7	14.5
0	1	72	东院胃肠外科	0	7	1	1	0	1	0	0	0	0	0	1	0	0	0	3.31	25.3	15.5	2.12	0	35	16.7
0	1	53	器官移植肝胆外�	0	4	1	0	0	1	0	0	0	0	1	0	0	0	0	2.93	30.6	12.1	4.5	0	27.8	13.6
0	1	10	小儿血液内分泌�	0	16	2	0	0	0	0	0	0	0	0	1	0	0	0	2.44	38.6	9.8	1.7	1	33.3	13.3
0	1	52	东院急诊ICU	1	9	1	0	0	0	0	0	0	0	0	0	0	0	0	6.04	47.7	14.1	3.64	0	43.2	14.7
0	1	40	手足外科	0	12	4	0	0	0	0	0	0	0	0	0	0	0	0	2.69	37	12.5	5.79	0	32.7	12.8
0	1	66	胃肠外科	0	7	3	0	0	0	0	0	0	0	0	1	0	0	0	6.24	34.4	13.6	2.82	0	32.4	15.3
0	1	76	重症医学一科	1	3	3	0	0	0	0	0	0	0	0	0	0	0	0	6.39	33	14.1	4.43	0	37.5	13.3
0	2	79	重症医学一科	1	7	1	1	1	1	0	0	0	0	0	0	0	1	0	6.81	44.3	17.5	2.64	0	59	30.9
0	1	63	重症医学一科	1	12	3	0	0	1	0	0	0	0	1	0	1	1	0	6.85	47.5	15.5	3.38	0	44.4	15.8
0	2	23	产科	0	5	5	0	0	0	0	0	0	0	0	0	0	0	0	5.5	26.4	11.1	4.22	0	25.6	11.5
0	1	67	东院肝胆外科	0	13	3	0	0	0	0	0	0	0	0	0	0	0	0	3.67	37.2	16.9	2.87	0	40.8	16.9
0	1	59	重症医学一科	1	7	3	0	0	1	0	0	0	1	0	0	0	0	0	4.23	47.8	14.4	6.28	0	32.7	12.3
0	2	4	小儿血液内分泌�	0	19	1	0	0	0	0	0	0	0	0	1	0	0	0	4.09	38.9	13.6	5.64	0	34.6	13.8
0	2	4	小儿血液内分泌�	0	17	1	0	0	0	0	0	0	0	0	1	0	0	0	2.51	36.3	13.4	1.5	1	49.8	17.4
0	2	4	小儿血液内分泌�	0	16	2	0	0	0	0	0	0	0	0	1	0	0	0	2.84	38.4	11.7	3.11	0	36.8	13.2
0	1	50	东院内科综合一�	0	17	3	1	1	0	0	0	0	0	1	0	1	0	0	6.1	46.3	12.2	4.9	0	49.4	16.1
0	2	15	重症医学三科	1	7	1	1	0	0	0	0	0	0	0	0	0	0	0	4.71	29	13.3	3.78	0	44.7	13.3
0	1	42	器官移植肝胆外�	0	11	3	1	0	0	0	0	0	0	1	0	0	0	0	3.5	29.6	13.9	2.42	0	27.8	15.3
0	2	93	东院重症医学科	1	13	1	1	0	0	0	0	0	1	0	1	1	1	1	4.76	40.9	16.5	3.97	0	60.6	17.9
0	2	77	胃肠外科	0	3	3	0	0	1	0	0	0	0	0	1	0	0	0	4.94	37.6	10.7	5.42	0	57.7	12.7
0	1	48	血液内科	0	13	4	0	0	0	0	0	0	0	0	1	0	0	0	3.53	28.9	11.6	3.43	0	31.8	16.2
0	1	71	胃肠外科	0	13	3	0	0	0	0	0	0	0	1	1	0	0	0	4.09	32.1	16.5	2.52	0	38.3	18.3
0	1	32	重症医学三科	1	8	1	1	0	0	0	0	0	0	0	0	0	0	0	5.94	31.5	16.1	3.46	0	31.2	14.6
0	2	44	东院心外监护室	1	14	1	0	0	0	1	0	0	0	0	0	0	0	0	2.14	31.5	12.6	2.76	0	55.9	28.2
0	1	2	小儿血液内分泌�	0	11	1	0	0	0	0	0	0	0	0	1	0	0	0	2.12	35.5	12.6	2.19	0	39.6	14
0	2	26	东院产科二科	0	5	5	0	0	0	0	0	0	0	0	0	0	0	0	5.13	32.3	12.4	5.79	0	43.5	14.4
0	2	13	小儿血液内分泌�	0	10	1	0	0	0	0	0	0	0	0	1	0	0	0	3.15	31.7	18	1.68	1	36.3	19.7
0	2	26	血液内科	0	22	3	0	1	0	0	0	0	0	0	1	0	0	0	2.86	28.7	10.5	2.48	0	41.6	11.5
0	2	89	重症医学一科	1	3	3	1	0	0	0	0	0	0	0	0	0	0	0	5.61	31.7	15.2	5.47	0	42	15.6
0	2	65	心外ICU	1	6	1	1	0	0	1	0	0	0	0	0	1	0	0	2.11	23.4	17	1.58	1	35.4	39.9
0	1	51	东院重症医学科	1	8	1	1	1	0	0	0	0	0	0	1	1	1	0	3.39	47	17.3	6.06	0	54.7	17.1
0	2	49	肿瘤中心放疗科�	0	3	3	0	0	0	0	0	0	0	0	1	0	0	0	4.94	28.1	13	3.69	0	27.9	13.3
0	2	71	器官移植肝胆外�	0	3	1	1	1	1	0	0	0	0	0	1	0	0	0	3.82	34.3	13.8	3.98	0	37.3	13.2
0	1	3	小儿血液内分泌�	0	8	2	0	0	0	0	0	0	0	0	1	0	0	0	3.23	42.9	12.2	2.96	0	33.6	12.8
0	1	63	器官移植肝胆外�	0	17	3	1	0	0	0	0	0	0	0	0	0	0	0	3.34	26.9	13.1	2.54	0	36.7	14.1
0	1	63	重症医学一科	1	5	1	1	0	0	0	0	0	0	0	0	1	1	1	3.67	36.8	13.7	2.13	0	56.1	17.6
0	1	22	血液内科	0	9	1	0	0	0	0	0	0	0	0	1	0	0	0	4.24	29.1	12.2	2.98	0	30.8	14.2
0	1	65	重症医学三科	1	32	1	1	0	0	0	0	0	0	0	1	0	1	0	4.56	31	12.3	2.94	0	39.5	19
0	1	49	肝胆外一科	0	6	3	1	0	0	0	0	0	0	0	0	1	1	0	2.81	34.6	16.2	1.32	1	44.7	18.2
0	2	18	重症医学三科	1	6	3	1	0	0	0	0	0	0	0	0	0	0	0	7.28	26.7	10.4	4.78	0	26.9	10.9
0	1	70	胃肠外科	0	7	3	0	1	1	0	0	0	0	0	1	0	0	0	3.8	46.9	16.4	2.69	0	46.2	14.6
0	1	50	重症医学三科	1	11	3	0	0	1	0	0	0	0	1	1	0	0	0	2.31	37.7	17	1.44	1	65.7	18.9
0	2	85	重症医学三科	1	4	3	0	0	0	0	0	0	0	0	0	1	1	0	4.12	33.5	12.7	3.38	0	30.5	12.3
0	2	70	重症医学一科	1	4	3	0	0	0	0	0	0	0	0	0	0	1	0	7.69	49.2	16	7.68	0	36.1	15.6
0	1	55	胃肠外科	0	6	1	0	1	0	0	0	0	1	1	0	0	0	0	4.06	27.1	11.9	3.08	0	32.8	14.6
0	1	79	胃肠外科	0	10	1	0	1	1	0	1	0	0	0	1	0	0	0	7.7	34.2	13.3	4.43	0	45	18.7
0	1	14	血液内科	0	11	1	0	0	0	0	0	0	0	0	1	0	0	0	2.16	32.4	17.2	2.69	0	27.6	16.2
0	1	61	东院血液内科	0	19	1	0	0	1	0	0	0	1	0	1	0	0	0	4.27	43.6	16.1	3.4	0	31.4	12.1
0	2	48	东院泌尿微创二�	0	3	3	1	0	0	0	0	0	1	0	0	0	0	0	3.92	37.1	14.7	4.5	0	26.7	11.7
0	1	71	胃肠外科	0	5	1	1	0	1	0	0	0	0	0	1	0	0	0	5.37	37.4	16.6	4	0	58.2	15.7
0	1	68	东院消化内科	0	7	3	0	0	0	0	0	0	1	0	0	0	0	0	3.55	31.1	11	5.45	0	28.4	11.8
0	1	85	重症医学一科	1	11	3	1	1	1	1	0	0	1	0	0	1	0	0	3.98	37.9	17.9	1.66	1	41.3	21.2
0	2	71	肾移植科	0	4	1	0	1	1	0	0	0	0	0	0	0	0	0	5.43	35.2	14.6	4.58	0	32.4	13
0	1	87	东院急诊ICU	1	7	1	0	1	1	1	0	0	1	0	0	1	1	0	4.39	38	17.1	5.06	0	51.1	16.1
0	1	71	东院重症医学科	1	6	3	0	0	1	0	0	0	1	0	0	0	0	0	4.71	46	15.7	5.69	0	51.7	16.3
0	1	64	重症医学三科	1	11	1	1	0	0	0	0	0	0	0	0	0	0	0	3.33	32.2	18.7	2.17	0	57.9	20.1
0	1	64	重症医学三科	1	8	1	1	0	0	0	0	0	0	0	0	0	0	0	3.24	48.6	15.9	1.89	1	57.9	21
0	1	67	东院脊柱外二科	0	9	4	0	1	1	0	0	0	1	0	0	0	0	0	5.67	40	15.6	3.83	0	28	12.4
0	2	46	东院重症医学科	1	5	1	1	0	0	0	0	0	0	0	0	0	1	0	2.76	32.8	14.6	3.2	0	40	15
0	2	41	血液内科	0	23	1	0	0	0	0	0	0	0	1	0	0	0	0	4.31	30.5	12.3	1.79	1	33.5	15.5
0	1	64	胃肠外科	0	7	3	1	0	0	0	0	0	0	0	0	0	1	0	4.33	49.5	18.2	5.87	0	38.4	17.4
0	2	17	肿瘤微创治疗科	0	19	2	0	0	0	0	0	0	0	0	0	0	0	0	3.52	22.9	10.4	6.75	0	28.8	17.7
0	2	1	小儿重症医学科	1	6	1	0	0	0	0	0	0	0	0	0	1	0	0	2.51	39.7	13.8	2.18	0	53.3	21.9
0	1	16	血液内科	0	14	1	0	0	0	0	0	0	0	0	1	0	0	0	4.31	30.5	14.4	3.46	0	32.7	15.7
0	1	2	小儿血液内分泌�	0	14	1	0	0	0	0	0	0	0	0	1	0	0	0	2.39	24.8	11.4	2.99	0	30.4	15.1
0	1	2	小儿血液内分泌�	0	9	1	0	0	0	0	0	0	0	0	1	0	0	0	2.17	32.4	12.2	2.27	0	45.5	21.4
0	2	76	东院呼吸与危重�	0	7	1	0	0	0	0	0	0	0	0	0	0	0	0	3.61	27.9	11.4	3.88	0	33.8	11.2
0	2	66	血液内科	0	15	4	0	0	0	0	0	0	0	0	1	0	0	0	3.08	31.5	12.1	4.24	0	29.6	14.3
0	2	30	血液内科	0	11	1	0	0	0	0	0	0	0	0	1	0	0	0	2.95	28.1	11.9	6.08	0	27.4	17.3
0	1	67	东院肝胆外科	0	6	3	0	0	0	0	0	0	0	1	1	0	0	0	4.47	36.4	15.1	4.07	0	34.1	14.1
0	2	64	东院肝胆外科	0	33	3	1	0	0	0	0	0	0	0	0	0	0	0	3.96	32.6	14.1	0.99	1	38.3	18.9
0	1	56	ICU	1	15	1	1	0	1	0	0	0	0	0	0	0	1	0	6.15	32.6	13.1	3.98	0	39.4	13.7
0	2	91	ICU	1	13	1	1	0	1	0	0	0	0	0	0	0	1	0	4.58	30.7	15.2	4	0	32.7	13.8
0	1	63	ICU	1	9	1	0	0	1	0	0	0	0	0	0	0	1	0	3.98	37.3	12.3	3.25	0	37.5	15.2
0	1	62	ICU	1	8	1	0	0	0	0	0	0	0	0	0	0	1	0	3.44	27.9	12.9	4.17	0	58.7	16.9
0	1	73	ICU	1	10	1	0	0	1	0	0	0	0	0	0	0	0	0	4.88	28.8	12.1	4.46	0	32.8	14
0	1	83	ICU	1	5	1	1	0	1	0	0	0	0	0	0	0	1	0	5.72	23.5	15.7	4.88	0	33.8	15.3
0	1	61	ICU	1	13	1	1	0	0	0	0	0	0	0	0	0	1	0	7.61	41.2	14.2	4.83	0	63.1	16.1
0	1	52	ICU	1	9	1	1	0	0	0	0	0	0	0	0	1	1	0	5.36	29	13.6	4.6	0	29.8	13.6
0	1	51	ICU	1	7	1	1	0	0	0	0	0	0	0	0	0	1	0	8	25.9	14.7	3.6	0	47.6	14.3
0	1	55	ICU	1	11	1	1	1	1	0	0	0	0	0	0	0	1	0	8.35	22.1	14	7.24	0	38	14.1
0	2	57	重症医学科	1	7	3	0	0	1	0	0	0	0	0	1	1	1	1	4.63	30.8	16.2	0.87	1	47.9	17.8
0	1	57	重症医学科	1	8	1	1	0	0	0	0	0	0	0	0	0	1	0	2.75	17.6	12.6	3.53	0	21.4	10.8
0	2	80	重症医学科	1	8	1	1	1	1	0	0	0	0	0	0	0	0	0	4.55	31.2	13.4	3.98	0	28.9	12.8
0	1	72	血液肿瘤科二区	0	8	3	1	1	0	0	0	0	1	1	1	0	0	0	3.36	31.5	14.7	2.48	0	33.4	17.2
0	1	56	感染性疾病科	0	13	1	0	0	0	0	0	0	0	1	0	0	0	0	2.83	44.4	17.4	2.15	0	39.3	15
0	2	67	重症医学科	1	5	2	1	0	1	1	0	0	0	0	0	1	0	0	4.93	40.9	17.6	4.2	0	46.3	14.2
0	1	29	重症医学科	1	13	1	0	0	0	0	0	0	1	1	0	1	1	1	4.63	24.9	11	3.2	0	37.1	17.7
0	1	69	创伤骨科	0	6	1	0	0	0	0	0	0	0	0	0	0	1	0	2.32	25	12.7	2.15	0	26	14.4
0	1	30	创伤骨科	0	7	1	0	0	0	0	0	0	0	0	0	1	0	0	6.01	30.7	13.9	3.53	0	28.5	14.2
0	1	34	创伤骨科	0	5	4	1	0	0	0	0	0	0	0	0	1	0	0	3.71	28.6	13.9	3.3	0	32.1	15.2
0	1	88	肝胆外科	0	7	1	1	0	0	0	0	0	0	0	1	0	0	0	2.98	31.1	14.1	2.86	0	33.1	14.7
0	1	51	关节外科	0	15	4	1	0	0	0	0	0	0	0	0	0	0	0	4.09	25.6	12.6	3.67	0	27.7	12.8
0	1	72	呼吸科	0	6	1	0	0	0	0	0	1	0	0	0	0	0	0	3.44	22.8	14.2	2.03	0	27.8	15.1
0	1	83	呼吸科	0	10	1	0	0	0	0	1	0	0	0	0	0	0	0	3	26.5	11.5	3.09	0	30.3	11.4
0	2	52	呼吸科	0	9	1	0	0	0	0	0	0	0	0	1	0	0	0	5.01	21.6	13.2	2.62	0	23	12.1
0	1	60	呼吸科	0	8	1	0	0	1	0	0	0	1	1	1	0	0	0	3.55	24	12	5.92	0	29.1	13.5
0	2	85	呼吸科	0	3	1	0	0	1	1	0	1	0	0	0	0	0	0	3.5	35.6	15.7	4.79	0	40.3	14.1
0	2	76	呼吸科	0	11	1	0	0	1	0	0	0	0	0	0	0	0	0	5.86	30	16.2	2.78	0	26.2	13.7
0	1	65	呼吸科	0	10	1	0	0	1	0	0	0	1	0	0	0	0	0	2.94	21.4	13.2	2.29	0	20.4	13.6
0	1	71	肝胆外科	0	15	1	1	0	1	1	0	0	0	0	1	0	0	0	2.08	36.6	12	2.41	0	54.2	13.8
0	1	55	血液内科	0	7	1	1	0	0	0	0	0	0	0	1	0	0	0	3.97	51.3	16.5	6.75	0	62.5	16.9
0	2	59	肝胆外科	0	12	3	1	0	0	0	0	0	0	0	0	0	0	0	2.23	49.9	15.6	2.18	0	52.7	16.8
0	2	56	胃肠外科	0	8	1	1	0	1	0	0	0	0	0	0	0	0	0	4.42	47.2	20.5	4.06	0	36.1	15.4
0	1	79	肝胆外科	0	5	3	1	1	0	0	0	0	0	0	0	0	0	0	4.26	46.5	17	2.72	0	38.6	16.8
0	1	47	重症医学科	1	8	1	1	0	1	0	0	0	0	0	0	0	0	0	4.33	38.2	14.2	3.97	0	38.3	14.4
0	2	71	肝胆外科	0	7	3	1	1	1	0	0	0	0	0	0	0	0	0	9.64	48	13.4	6.62	0	49.2	14.6
0	1	64	重症医学科	1	6	1	1	0	1	0	0	0	0	0	0	1	1	0	5.82	46.8	15	5.68	0	44.5	15
0	1	70	肝胆外科	0	13	3	0	0	0	1	0	0	0	0	0	0	0	0	5.16	47	18.5	3.36	0	56.3	18.3
0	1	28	重症医学科	1	10	4	0	0	0	0	0	0	0	0	0	1	1	1	2.38	27.4	12	2.28	0	46	15.2
0	2	55	重症医学科	1	5	2	0	1	1	1	0	0	0	0	0	1	0	0	2.09	40.1	14.2	3.4	0	32.2	10.5
0	2	60	心脏大血管外科	0	7	1	1	0	0	1	0	0	0	0	0	0	0	0	2.64	35.2	15.6	2.49	0	31.3	23.5
0	2	68	烧伤科	0	8	4	1	0	0	0	0	0	0	0	0	0	0	0	3.75	26.5	12.3	2.71	0	27.2	11.8
0	1	50	重症医学科	1	18	1	0	0	0	0	0	0	0	0	0	1	1	1	2.8	42.5	13.1	3.89	0	44.1	17.6
0	2	81	胸外科	0	8	1	0	0	1	1	0	0	0	0	0	0	0	0	4.97	26.8	12.7	5.05	0	26.3	13.3
0	1	46	重症医学科	1	5	1	0	1	0	1	0	0	0	0	0	1	1	0	2.41	37.6	14.6	4.33	0	27	18.1
0	1	64	肝胆外科	0	19	3	0	0	0	0	0	0	0	1	1	1	0	0	3.52	52.2	14.5	4.15	0	29.9	17.8
0	1	64	重症医学科	1	11	1	0	1	0	0	0	0	0	0	1	1	0	0	4.32	31.6	11.6	3.15	0	34.2	13.5
0	1	61	重症医学科	1	5	1	0	0	0	0	0	1	0	1	0	1	1	0	2.84	48.8	16.2	2.04	0	54.7	15.4
0	2	77	重症医学科	1	12	1	0	1	1	0	0	0	0	0	0	1	0	0	2.48	34.3	15.5	2.37	0	39.7	15.5
0	2	78	神经重症病房	1	7	1	0	0	0	0	0	0	0	0	0	0	0	0	2.85	25.4	14	4.94	0	35.7	15.1
0	2	78	重症医学科	1	4	1	1	0	0	0	0	0	0	0	0	0	1	0	2.32	45.1	17	3.84	0	38.5	15.2
0	1	63	重症医学科	1	7	1	1	0	0	0	0	1	1	0	0	0	1	0	6.64	28.1	12.6	8.4	0	39.5	13.1
0	2	64	肝胆外科	0	12	3	0	0	1	0	0	0	0	0	1	0	1	0	2.42	28.4	10.6	3.54	0	29.1	12.2
0	2	93	重症医学科	1	9	3	1	1	1	0	0	0	0	1	0	0	0	0	4.83	31.5	10	3.75	0	30.8	12.8
0	1	77	重症医学科	1	22	1	1	1	1	0	0	0	1	1	0	0	1	0	4.02	23.5	13	3.05	0	27.6	13.3
0	1	67	重症医学科	1	9	3	1	0	0	0	0	0	0	1	1	1	0	0	4.98	26	13.7	4.7	0	48.6	15.4
0	2	71	重症医学科	1	8	1	0	0	0	0	0	0	0	0	1	0	0	0	2.83	24.6	12.1	2.85	0	20.4	11.9
0	1	73	重症医学科	1	20	1	1	0	0	0	0	0	0	0	0	0	1	0	6.21	28.8	13.6	5.46	0	34.2	14.1
0	1	82	重症医学科	1	5	1	1	0	0	0	0	1	0	0	0	1	1	0	4.9	50.6	19.9	4.15	0	47.8	15.7
0	2	70	重症医学科	1	6	1	0	1	1	0	1	0	0	0	0	1	1	1	5.12	53.5	11.8	5.35	0	48.5	15.1
0	1	76	重症医学科	1	14	1	1	0	0	0	0	0	0	0	0	0	1	0	7.52	34.9	15.6	4.15	0	26.7	14.6
0	2	58	重症医学科	1	7	1	0	1	0	0	0	0	1	0	0	0	0	0	4.9	28.4	11.9	3.74	0	41.8	15.6
0	1	75	重症医学科	1	12	1	1	0	0	0	0	0	1	1	1	1	0	0	3.49	32.9	11.6	4.2	0	41.1	13.1
0	1	55	肝胆外科	0	12	1	1	0	1	0	0	0	1	0	0	1	0	0	5.1	34.4	12.9	5.2	0	29.7	13.7
0	2	59	肝胆外科	0	8	3	0	0	0	0	0	0	0	1	1	0	0	0	3.42	24.9	11.4	3.3	0	23.3	12.5
0	1	53	肝胆外科	0	7	3	0	1	0	0	0	0	0	1	0	0	0	0	7.57	30.3	13.2	6.31	0	26.9	13.5
1	1	81	干部保健科	0	14	1	1	1	1	1	1	0	1	0	0	1	0	0	3.47	26.1	12.7	1.54	1	41	17.1
1	1	88	干部保健科	0	13	3	1	0	0	1	1	0	1	1	0	1	0	0	4.28	29.1	13.3	2.45	0	47.4	22.1
1	1	76	肝胆外科	0	15	4	1	0	0	0	0	0	0	0	0	0	0	0	4.54	25.4	15.3	1.49	1	50	20.2
1	1	62	肝胆外科	0	9	3	0	0	0	0	0	0	0	1	1	0	0	0	6.79	34.9	13.1	2.98	0	40.6	15.5
1	1	73	呼吸内科	0	21	1	1	0	1	0	0	0	0	0	0	0	1	0	3.14	29.3	12.7	4.56	0	34.7	17.3
1	1	78	神经重症科	1	14	1	1	1	1	0	0	0	1	0	0	0	0	0	3.2	34.5	14.2	1.29	1	41.7	16.4
1	1	77	急诊科	1	9	1	1	1	1	0	0	0	1	0	0	1	1	0	3.71	33.7	17.5	1.76	1	63	20.5
1	1	89	重症医学科	1	4	1	1	1	0	0	0	0	0	0	0	1	1	1	5.18	39.4	12.7	3.95	0	37	14.3
1	1	66	呼吸危重症病区	1	32	1	1	1	0	0	0	0	0	0	0	0	0	0	3.45	30.5	11.7	1.42	1	43.3	16.4
1	1	78	呼吸危重症病区	1	9	1	1	1	1	0	0	0	0	0	0	1	0	0	4.8	39	14.1	2.58	0	39.2	15
1	1	69	重症医学科	1	9	2	0	0	1	0	0	0	0	0	0	1	1	1	3.25	33	14.5	1.56	1	31.1	14.6
1	1	69	重症医学科	1	9	2	0	0	1	0	0	0	1	1	0	1	1	1	6.8	26.4	12.5	2.79	0	31.6	14.4
1	1	64	呼吸危重症病区	1	14	1	1	0	1	0	0	0	0	1	0	0	0	0	3.14	42.1	17	1.25	1	45.7	17.1
1	2	81	神经骨病科	0	7	1	1	0	1	0	0	0	0	0	0	1	0	0	6.92	42.5	15	2.43	0	42.5	20
1	1	18	急诊医学中心	0	29	1	1	0	0	0	0	0	0	1	1	0	1	0	2.68	25.7	15.7	1.58	1	36.1	16.6
1	1	49	重症医学科	1	24	1	1	0	1	0	0	0	0	0	0	1	1	1	4.03	31.5	15.4	1.67	1	30.2	19
1	1	73	血液内科	0	10	1	0	0	0	0	0	0	0	0	1	0	0	0	3.06	31.5	17.3	1.25	1	36.2	20.8
1	1	49	重症医学科	1	6	1	1	0	0	0	0	0	0	0	0	0	1	0	4.59	46.3	15	3.66	0	44.7	15.7
1	1	61	呼吸内科	0	7	1	1	0	0	0	0	0	0	0	0	0	1	0	4.28	27.5	11.4	2.82	0	37.9	16.9
1	1	69	急诊医学中心	1	12	1	1	1	0	0	0	0	0	0	0	1	1	0	6.55	32.8	13.1	1.76	1	37.9	16.8
1	1	60	神经内科	1	13	1	1	0	0	0	0	0	0	0	0	0	1	0	5.24	24.8	12	3.66	0	29.1	14.5
1	1	61	神经内科	1	6	1	1	0	0	0	0	0	0	0	0	1	0	0	7.61	27.8	14.5	6.35	0	52.5	38.6
1	2	62	呼吸内科	1	14	1	1	1	0	0	0	0	0	0	0	0	1	0	2.79	34	12.2	1.63	1	44.2	15.6
1	1	56	心血管外科	0	7	1	1	0	0	0	0	0	0	0	0	0	1	0	2.45	28.7	16.8	1.95	1	29.6	16.5
1	2	79	呼吸内科	1	25	1	1	0	1	1	0	0	0	0	0	1	1	0	2.73	26.6	12	1.78	1	36.9	16.3
1	2	67	重症医学科	1	9	1	1	0	0	0	0	0	0	0	0	1	1	0	4.49	48.2	14.3	1.37	1	48.3	15.3
1	2	51	急诊医学科	1	11	1	1	0	0	0	0	0	0	0	0	1	1	0	4.88	30.7	15.8	1.87	1	40.3	16.4
1	1	58	心血管外科	0	8	1	1	1	1	0	0	0	0	0	0	0	1	0	6.26	30.8	16.8	2.94	0	48.6	25
1	1	68	呼吸内科	1	16	1	1	0	1	0	0	0	0	0	1	0	0	0	4.4	28	13.3	1.29	1	45.7	19
1	1	68	呼吸内科	1	5	1	1	0	1	0	0	0	0	0	1	1	0	0	3.1	27.8	12.1	2.52	0	30.7	14.8
1	1	72	急诊医学科	1	6	1	1	0	0	1	0	0	0	0	0	0	0	0	5.53	24.9	14.6	3.9	0	29.6	18.8
1	1	58	重症医学科	1	8	3	1	0	0	0	0	0	0	0	0	1	1	0	3.82	46.7	15.6	1.3	1	57.2	29.8
1	1	17	血液内科	0	7	2	0	0	0	0	0	0	0	1	0	0	0	0	2.07	25.1	15.7	1.62	1	27.1	18.6
1	1	70	神经内科	1	7	2	1	0	1	0	1	0	0	0	0	0	1	0	8.25	27.8	12.9	4.74	0	29.1	14.9
1	2	68	心血管外科	0	17	2	1	0	1	0	0	0	0	0	0	0	0	0	6.81	29.7	13.5	3.41	0	27	13.9
1	1	68	呼吸内科	0	17	1	1	0	1	0	0	0	0	0	0	0	0	0	3.71	30.4	12.7	2.09	0	37.7	14.9
1	1	87	急诊医学科	1	6	2	1	0	1	0	0	0	0	0	0	0	0	0	4.56	34.1	11.4	2.39	0	37.2	23.9
1	1	57	老年医学科	0	8	2	1	0	0	0	0	0	0	0	1	1	0	0	5.48	31.8	16	2.43	0	73.4	17
1	2	56	重症医学科	1	7	1	1	0	1	0	0	0	0	0	0	0	1	0	4.12	30	15	2.76	0	35.8	17.6
1	2	62	EICU	1	15	1	1	1	1	0	0	0	0	0	0	0	1	0	2.68	33.6	13	2.03	0	43.6	12.5
1	1	58	肝胆外科	0	10	3	1	0	1	0	0	0	0	1	1	0	0	0	3.78	24.7	16.4	1.2	1	41.4	21.2
1	1	33	呼吸内科	0	26	3	0	0	0	0	0	0	0	0	0	1	1	0	2.97	40.4	16.2	0.63	1	39.1	24.6
1	1	33	呼吸内科	0	22	1	0	0	0	0	0	0	0	0	0	1	0	0	3.45	33.2	11.2	1.97	1	37.5	14.7
1	1	76	呼吸内科	0	25	1	0	0	1	1	0	0	0	0	1	0	0	0	7.02	29.8	13.4	2.05	0	33.9	14.4
1	1	83	呼吸内科	0	19	1	1	1	1	0	0	0	1	0	0	0	0	0	2.7	25.5	10.9	1.9	1	33.4	12.5
1	1	62	呼吸内科	0	5	1	1	0	0	0	0	0	0	0	1	1	1	0	2.64	27.7	12.5	1.6	1	59.8	17.8
1	1	82	神经内科	1	15	1	1	1	1	0	0	0	0	0	0	0	0	0	4.83	30.1	11.8	2.88	0	31.2	14
1	1	82	神经内科	1	16	5	1	1	1	0	0	0	0	0	0	0	0	0	3.49	28.9	12.8	2.55	0	31.2	15.6
1	2	86	重症医学科	1	12	1	1	0	0	1	1	0	0	0	0	0	1	1	4.39	24.1	11.2	2.66	0	43.4	15.4
1	2	86	重症医学科	1	7	1	1	0	0	1	1	0	0	0	0	0	1	1	4.89	27	11.6	1.73	1	42	14.2
1	1	76	急诊ICU	1	21	1	1	0	1	0	0	0	0	0	0	0	0	0	3.49	45.4	14	0.72	1	111.7	39.7
1	1	40	神经骨病科	0	101	1	1	0	1	0	0	0	0	0	0	0	1	0	4.15	32.6	12.6	0.69	1	42.4	31.8
1	2	73	重症医学科	1	11	1	1	1	1	1	0	0	1	0	0	0	0	1	4.23	31.7	16.4	2.6	0	35.6	13.7
1	1	69	重症医学科	1	9	3	1	0	1	0	0	0	1	0	0	1	0	1	3.24	28.8	14.3	2.09	0	55.2	18.7
1	2	54	肾移植科	1	18	1	1	0	1	0	0	0	1	0	0	0	1	0	4.06	25.1	12.1	2.32	0	24.7	11.7
1	1	71	神经内科	1	14	1	1	0	1	0	0	0	0	1	0	0	1	0	4.35	32.9	13.1	1.74	1	42.3	16.7
1	1	76	神经内科	1	10	1	1	1	1	0	0	0	0	0	0	1	1	1	4.12	27.1	13.6	2.74	0	49.7	17.8
1	1	52	重症医学科	1	31	3	0	0	0	0	0	0	1	0	0	1	1	0	4.26	37.7	14.5	1.86	1	56.8	16.5
1	1	25	急诊ICU	1	11	1	0	0	0	0	0	0	0	0	0	1	1	0	6.33	29.2	13.2	4.45	0	33.5	30
1	1	79	急诊ICU	1	7	1	1	1	1	0	1	0	0	0	0	1	0	0	2	33.3	15	2.69	0	53	13
1	1	76	南部院区老年医�	0	22	1	1	1	1	1	0	0	1	0	0	0	0	0	3.73	30.1	13	1.23	1	35.7	23
1	1	83	南部院区老年医�	0	15	1	1	0	1	0	1	0	1	0	0	0	0	0	2.97	30.9	16	2.33	0	54.9	16
1	1	93	急诊ICU	1	19	1	1	0	0	0	0	0	1	0	0	0	1	0	2.79	31.2	14.9	1.35	1	56	19.2
1	1	93	急诊ICU	1	31	1	1	0	0	0	0	0	1	0	0	0	1	0	2.77	33.7	14.6	1.71	1	38	19.4
1	1	93	急诊ICU	1	12	1	0	0	0	0	0	0	1	0	0	0	1	0	3.32	32.2	16.7	2.4	0	32.4	16.6
1	1	92	南部院区老年医�	0	6	1	1	0	1	0	0	0	1	1	0	0	0	0	5.82	41.7	18	2.77	0	47.2	24
1	2	69	急诊ICU	1	17	1	1	1	0	1	0	0	0	1	0	0	1	0	3.28	30	13.1	0.99	1	48.2	18.3
1	1	69	呼吸内科	0	11	1	1	0	0	0	0	0	0	0	0	1	0	0	6.65	38.3	15.3	1.8	1	99.7	24.4
1	2	59	急诊ICU	1	11	1	1	0	1	0	0	0	0	0	0	1	1	1	2.25	23	12.5	0.94	1	83.2	52.2
1	1	62	呼吸内科	0	5	1	1	0	0	0	0	0	0	0	1	1	1	0	2.64	27.7	12.5	1.6	1	59.8	17.8
1	1	79	神经内科	0	8	1	1	0	1	0	0	0	0	1	0	0	0	0	4	31.5	13	3.2	0	30.7	13.5
1	2	63	心血管外科	0	9	1	1	0	0	0	0	0	1	0	0	0	0	0	5.03	42.2	13.5	2.54	0	50	14.2
1	1	80	心血管外科	1	5	1	1	0	0	1	0	0	1	0	0	0	1	0	6.11	32.2	11.5	4.17	0	32.1	14.5
1	1	18	急诊ICU	1	22	1	1	0	0	0	0	0	0	0	0	0	1	0	7.24	33.1	15.9	1.83	1	40.4	18.3
1	1	31	神经骨病科	0	13	1	1	1	1	0	0	0	0	1	0	0	0	0	3.89	34.2	11.2	2.44	0	37.7	12.8
1	1	76	神经内科	0	15	1	1	0	1	0	0	0	0	0	0	0	1	0	6.07	26	12.3	1.17	1	33.4	14.8
1	1	66	心血管外科	0	5	1	1	0	0	0	1	0	0	0	0	0	0	0	6.22	45.8	15	5.06	0	53.1	14.7
1	2	88	重症医学科	1	11	3	0	0	0	0	0	0	0	0	1	0	0	0	2.85	36.7	16.9	0.53	1	67.1	27.9
1	2	57	重症医学科	1	5	1	0	0	1	0	0	0	0	0	0	0	1	1	2.56	34.6	13	0.86	1	49.3	19.5
1	1	42	急诊ICU	1	10	1	1	1	0	0	0	0	0	0	0	0	1	0	4.81	32.8	13.7	2.15	0	34.7	13.6
1	2	74	急诊ICU	1	29	1	1	0	0	0	0	0	0	0	0	0	0	0	3.57	34.3	16	0.82	1	74.3	16.8
1	2	88	神经内科	1	18	1	1	1	1	0	1	0	0	0	0	0	0	0	3.71	31.9	13.2	1.26	1	31.2	14.5
1	2	88	神经内科	1	14	1	0	1	1	0	1	0	0	0	0	0	0	0	2.74	31.1	18.2	1.54	1	40.2	33.1
1	1	86	老年医学科	0	16	1	1	0	1	0	0	0	0	0	0	0	0	0	4.6	34.3	14.8	1.11	1	50.8	21.3
1	2	77	神经重症	1	13	1	1	0	1	0	0	0	0	0	0	1	1	0	2.28	22.6	14.7	1.9	1	34.6	15.6
1	2	64	呼吸	0	10	1	1	0	0	0	0	0	0	0	0	0	0	0	2.87	29.3	14.1	0.6	1	42.4	18.2
1	2	71	神经内科	0	7	1	1	1	1	0	0	0	0	0	0	0	0	0	6.71	35.3	14.1	4.1	0	34.2	15.8
1	1	63	神经重症	1	14	1	1	0	1	0	0	0	0	0	0	1	1	0	7.65	29	13.7	2.8	0	30.3	15.8
1	2	79	神经外科	1	24	1	1	0	1	0	0	0	0	0	0	1	0	0	4.95	38.6	14.5	2.3	0	50.3	18.2
1	2	77	心外科	0	5	1	1	0	1	0	0	0	0	0	0	0	1	0	5.74	49.4	16.5	1.86	1	46.6	18.1
1	1	75	急诊ICU	1	11	1	1	0	0	0	0	0	0	0	0	1	1	0	4.34	26.1	13.2	1.7	1	65	18.9
1	1	87	急诊ICU	1	14	1	1	0	1	0	0	0	0	0	0	0	0	0	3.23	27.7	12.5	1.1	1	40.6	15.7
1	1	71	神经内科ICU	1	15	1	1	1	1	0	0	0	0	0	0	0	0	0	4.06	28.1	16	1.17	1	35.6	16.9
1	1	54	呼吸	1	9	1	1	0	1	1	0	0	0	0	0	0	1	0	3.61	31.8	14	2.45	0	31.7	14.5
1	1	73	神经重症	1	37	1	1	1	1	0	0	0	0	0	0	0	1	0	3.99	26.9	12.4	1.16	1	59	19.3
1	1	73	神经重症	1	4	1	1	1	1	0	0	0	0	0	0	0	1	0	3.21	28	12.3	2.16	0	39.4	14.7
1	1	54	ICU	1	9	1	1	1	0	0	0	0	0	0	0	0	0	0	3.84	29.8	13.3	2.31	0	37.8	13.9
1	1	51	神经重症	1	17	1	1	0	1	0	0	0	0	0	0	0	0	0	4.07	27.4	11.8	3.06	0	29	14.5
1	1	83	老年医学	0	11	1	1	0	0	0	0	0	0	0	0	0	0	0	4.14	30.5	11.6	3.13	0	33.5	12.8
1	1	52	急诊ICU	1	30	1	1	1	1	0	0	0	0	0	0	0	0	0	7.04	32.2	13.8	2.42	0	31.9	14.6
1	1	52	呼吸	0	16	1	0	0	0	0	0	0	0	0	0	0	1	0	5	37.6	14	2.19	0	41	15.5
1	1	27	急诊ICU	1	33	3	1	0	0	0	0	0	0	0	0	0	0	0	2.38	34.8	15.8	0.97	1	50.5	22
1	1	61	心外科	0	6	1	1	0	1	0	0	0	0	0	0	0	0	0	4.37	36.1	17	1.16	1	36.5	17
1	1	61	呼吸	0	22	1	1	0	0	0	0	0	0	0	0	0	0	0	8.44	31.3	12.3	1.12	1	32.2	16.2
1	1	71	急诊ICU	1	9	1	1	0	1	0	0	0	0	0	0	1	1	0	6.27	31.1	14.2	1.51	1	60	20
1	2	68	急诊ICU	1	15	1	1	1	0	0	0	0	0	0	0	0	0	0	7.83	44.2	15.1	2.91	0	36.8	13.7
1	1	70	神经重症科	1	14	1	1	0	0	0	0	0	0	0	0	0	1	0	4.42	28.1	12.2	1.67	1	38.2	13.1
1	1	71	呼吸	0	13	1	1	1	0	0	0	0	0	0	0	0	0	0	6.11	27.1	11.7	3.03	0	33.1	14.7
1	1	52	呼吸	0	10	1	1	0	0	0	0	0	0	0	0	0	0	0	2.19	41	15.5	1.47	1	54.1	17.1
1	1	80	老年医学	0	7	1	1	0	1	0	0	0	0	0	0	1	0	0	4.35	34.8	14	3.78	0	41.8	16
1	2	70	老年医学、ICU	1	29	1	1	0	0	0	0	0	0	1	0	1	1	0	2.84	31.1	12	2.05	0	48.8	27.2
1	1	50	急诊ICU	1	10	1	1	0	1	0	0	0	0	0	0	0	1	0	4.36	23.9	11	3.21	0	31.1	12.8
1	2	79	老年医学	0	13	1	0	0	1	0	1	0	0	0	0	0	0	0	3.32	29.1	11.6	1.08	1	36.6	15.6
1	1	67	神经骨病	0	24	1	1	0	1	0	0	0	0	0	0	0	0	0	3.69	32.2	12.7	2	0	31.4	13.5
1	1	64	心外	0	25	1	1	0	1	1	1	0	0	0	0	0	0	0	3.67	30.4	18.1	1.62	1	44.6	31.6
1	1	37	心外	0	27	1	1	0	1	0	0	0	0	0	0	0	0	0	4.96	30.1	14.3	1.83	1	42.2	16.3
1	2	85	重症医学科病区	1	11	1	1	1	1	0	0	0	1	0	0	0	1	1	4.28	28.2	12	2.66	0	47.8	15.1
1	2	86	呼吸ICU	1	8	1	1	1	1	1	0	0	0	0	0	0	0	0	4.3	31.4	10.9	2.86	0	42.7	14
1	2	68	急症ICU病区	1	16	1	1	1	0	1	0	0	1	0	0	1	1	1	4.31	45.1	12.8	1.21	1	49.9	31
1	1	66	呼吸ICU	1	18	1	1	1	1	0	0	0	0	0	0	0	0	0	2.23	35.3	15.2	1.11	1	56.6	22.6
1	1	75	呼吸内科	0	8	1	1	0	0	1	0	1	0	0	1	0	1	0	2.08	28.7	10.6	1.93	1	44.1	14.6
1	2	88	神经icu	1	6	1	1	0	1	0	1	0	0	0	0	0	0	0	6.7	28.4	15	2.94	0	30.4	12.9
1	1	73	神经icu	1	12	1	1	1	1	0	1	0	0	0	0	0	1	0	2.16	39.4	14.7	1.82	1	40.3	13.6
1	1	73	神经icu	1	18	1	1	1	1	0	1	0	0	0	0	0	1	0	2.05	28.8	13.9	0.76	1	48.2	20
1	1	56	急诊icu	1	19	1	1	1	1	1	0	0	1	0	0	1	1	0	6.49	29.2	14.2	2.42	0	54.1	15.7
1	1	52	呼吸内科	0	20	1	1	0	0	0	0	0	0	0	0	0	0	0	3.79	33.4	14.7	1.71	1	42.7	16.7
1	2	22	血液内科	0	23	1	1	0	0	0	0	0	0	0	1	0	0	0	7.28	25.5	14.3	1.22	1	29.8	24.1
1	1	65	呼吸内科	0	8	1	1	0	0	0	0	0	0	1	1	0	0	0	4.69	30.2	15.6	2.51	0	38.3	15.6
1	1	61	icu	1	7	1	1	1	1	0	1	0	1	0	0	0	1	0	3.12	35.7	16.2	1.74	1	32.7	16.2
1	1	49	南部院区康复医�	0	12	1	1	0	1	0	0	0	0	0	0	0	0	0	3.94	26.4	13.9	1.56	1	32.5	16.5
1	1	72	急诊icu	1	11	1	0	1	1	1	1	0	0	0	0	1	1	0	4.47	59.7	12.3	1.55	1	54.8	27
1	1	78	呼吸内科	0	10	1	1	0	0	1	1	1	0	0	0	1	1	0	3.52	27.6	11.8	1.64	1	80.7	19.6
1	2	89	南部院区老年医�	0	30	1	1	1	1	0	1	0	0	0	0	1	0	0	5.28	49.7	14	1.01	1	48.7	18
1	1	34	创伤骨科	0	8	1	1	0	0	0	0	0	0	0	0	0	1	0	2.97	26.3	13.7	0.91	1	27.2	16.6
1	1	83	ICU	1	12	1	1	1	1	0	1	0	0	0	0	0	1	0	4.67	29.8	15.1	2.61	0	35.5	18.8
1	1	83	神经骨病科	0	19	1	1	1	1	0	1	0	0	0	0	0	1	0	2.96	31.5	12.4	1.93	1	33.3	14.4
1	1	83	急诊ICU	1	5	1	1	1	1	0	0	0	0	1	0	0	0	0	3.21	37	12.3	2.2	0	62.9	15
1	1	49	急诊ICU	1	36	1	1	0	0	0	0	0	0	0	0	0	1	0	3.31	26.4	14.3	1.47	1	49.8	19.9
1	1	42	icu	1	24	1	1	0	1	0	0	0	0	0	0	0	1	0	4.34	25.8	13.4	2.68	0	36.4	16.2
1	1	80	呼吸	1	25	1	1	0	1	1	1	1	0	0	0	0	1	0	4.94	47.7	13.8	1.1	1	46.6	22.2
1	2	54	肾内	0	13	2	1	0	0	1	0	0	1	0	0	1	0	1	2.94	26.5	14.8	0.5	1	37.9	20.5
1	1	72	血液内科	0	11	1	1	1	0	1	0	0	0	0	1	1	0	0	5.47	27.1	18.3	1.27	1	34.8	18.3
1	1	62	icu	1	5	1	1	0	1	0	0	0	0	0	0	0	1	0	3.52	36.7	13.4	1.38	1	47.4	17.9
1	1	66	呼吸内科	0	20	1	0	0	0	0	0	0	0	0	0	0	0	0	2.74	26.4	12.4	1.79	1	41.2	14.4
1	1	57	呼吸内科	0	5	1	0	0	0	0	0	0	0	0	0	0	0	0	3.79	30.1	15.5	2.24	0	30.7	21.5
1	1	61	呼吸内科	1	12	1	1	1	1	0	1	0	1	1	0	0	0	0	2.44	30.7	16.2	1.26	1	29.4	16.3
1	2	83	呼吸内科	0	10	1	0	0	1	0	0	0	0	0	0	0	0	0	7.44	37.2	15	2.15	0	57.9	15.4
1	1	78	急诊icu	1	9	1	1	1	1	0	0	0	0	0	0	1	1	1	3.56	28.6	14.3	0.38	1	39.9	28.9
1	1	80	神经ICU	1	9	1	1	0	0	0	0	1	0	0	0	0	0	0	2.88	30.6	11.6	1.95	1	46.6	14.6
1	1	84	急诊医学中心	0	11	3	0	0	1	0	0	0	0	0	0	0	0	0	4.67	30.3	17.7	2.2	0	40	20.7
1	1	78	呼吸内科	0	11	1	1	0	0	1	0	1	0	0	0	1	1	0	3.71	29.2	14.3	2.92	0	27	13.6
1	2	74	神经ICU	1	15	1	1	1	1	0	1	0	0	0	0	0	0	0	3.52	26.3	13	1.27	1	26.1	16
1	1	54	肝胆外科	0	13	3	1	0	0	0	0	0	0	0	0	0	0	0	3	33.2	12.6	1.51	1	43.4	15.3
1	1	63	神经ICU	1	8	1	1	0	1	0	0	0	0	0	0	0	0	0	4.37	30.7	14.4	2.58	0	25.8	14.4
1	2	85	老年医学科	0	15	1	1	0	1	0	0	0	1	0	0	1	0	0	4.22	27	12.5	2.7	0	33.4	14.5
1	1	76	icu	1	14	1	1	0	1	0	0	0	0	0	0	0	0	0	4.52	28.8	13.4	2.14	0	45.5	21
1	1	81	康复医学科	0	10	1	1	1	0	1	0	0	0	1	0	0	0	0	5.59	48.2	12	3.47	0	52.7	14
1	1	94	急症	1	10	1	1	0	0	1	1	1	0	0	0	0	1	0	3.35	21.9	15.8	2.33	0	32.9	16.6
1	1	72	呼吸科	0	17	1	1	1	1	1	0	0	1	1	0	1	0	0	3.16	28.2	12.2	1.09	1	97.8	30.9
1	1	72	重症医学科	1	16	2	1	1	1	0	0	0	0	0	0	1	1	1	2.08	37.5	17	1.71	1	39.3	16.4
1	1	74	急诊医学中心	1	14	1	1	0	0	0	0	1	0	0	0	1	1	0	3.76	29.7	11	1.29	1	67.1	30
1	1	65	重症医学科	1	11	1	1	0	1	0	1	0	0	0	0	1	1	1	4.28	31.5	17.9	1.76	1	36.3	16
1	1	69	呼吸危重症	1	7	1	1	0	1	1	1	0	0	0	1	0	0	0	2.67	26.1	13	0.56	1	57.6	28.9
1	1	78	呼吸内科	0	16	1	1	1	1	0	0	0	0	0	0	0	1	0	2.39	31.8	13.1	1.45	1	39.7	15.4
1	1	70	重症医学科	1	17	2	1	1	0	0	0	0	0	0	0	1	1	0	4.21	33.6	13	3.68	0	37.1	15.9
1	2	67	重症医学科	1	6	1	1	0	0	0	0	1	0	1	0	0	1	0	3.91	28.5	12.7	1.03	1	40.4	17.6
1	1	85	呼吸科	0	11	1	1	0	1	1	1	1	0	0	1	0	1	0	3.65	27.1	13.1	1.78	1	35.2	19
1	1	61	急症	1	17	2	1	0	0	0	0	0	0	0	1	0	1	0	8.9	40.2	12	1.5	1	34.7	15
1	1	53	康复医学科	0	9	1	0	0	0	0	0	0	0	1	0	1	1	0	3.21	32.2	13.8	1.42	1	37.4	13.1
1	1	54	EICU	1	20	3	1	0	0	0	0	0	0	0	1	0	1	0	6.64	30.3	13.1	1.08	1	51.4	21.6
1	1	54	胃肠外科/重症医�	1	26	3	1	0	0	0	0	0	0	0	1	0	0	0	3.18	33.4	15.9	1.4	1	60.9	22.2
1	1	15	血液内科	0	8	3	0	0	0	0	0	0	0	0	0	0	0	0	2.86	31.6	13.4	0.75	1	46.3	16.5
1	1	78	急诊医学中心	1	18	1	1	0	1	1	0	0	0	0	0	0	1	0	3.25	28.7	12.9	0.73	1	47.9	16.2
1	1	73	全科医学科	0	15	1	1	0	0	0	0	0	0	0	1	0	0	0	4.53	33.6	13.7	2.14	0	37.8	15.5
1	2	79	全科医学科	0	16	1	1	1	1	1	0	0	1	0	0	0	0	0	6.15	30.7	12.1	2.74	0	32.7	16
1	1	76	全科医学科	0	13	5	1	0	1	0	0	0	1	1	1	0	1	0	2.55	29.9	13.2	1.89	1	30.8	14.7
1	1	51	重症医学科ICU病�	1	6	1	1	0	0	0	0	0	0	0	0	1	1	0	4.26	54.6	13.7	4.5	0	65	15.5
1	1	64	重症医学科ICU病�	1	11	1	1	0	0	0	0	1	0	0	0	1	1	0	4.26	38.3	13.2	2.71	0	48.1	14.8
1	1	53	重症医学科ICU病�	1	8	1	1	0	0	0	0	0	0	0	0	1	1	0	4.85	37.04	15.3	2.38	0	46.2	15.1
1	1	63	重症医学科ICU病�	1	7	1	1	0	0	0	0	0	0	0	0	0	1	0	5.8	39.6	13.1	4.88	0	33.3	14.7
1	2	82	重症医学科ICU病�	1	7	1	1	0	1	0	0	0	1	1	0	1	1	1	5.6	42.9	18.1	1.4	1	68	15.8
1	1	43	重症医学科ICU病�	1	11	1	1	0	0	0	0	0	1	1	0	1	1	1	5.66	52.7	15.4	1.98	1	76.3	30.7
1	1	38	重症医学科ICU病�	1	5	1	1	0	0	0	0	0	1	0	0	0	1	1	3.28	35.2	17.7	1.15	1	37.7	15.4
1	1	57	重症医学科ICU病�	1	6	1	1	0	0	0	0	0	0	0	0	0	1	0	2.97	54.1	17.3	3.98	0	38.1	18.5
1	1	50	重症医学科ICU病�	1	5	1	1	0	0	0	0	0	0	0	0	0	0	0	4.12	37.8	13.3	4.12	0	37.6	13.6
1	1	83	重症医学科/呼吸�	1	9	1	0	1	1	0	0	0	1	0	0	1	1	1	2.46	34.1	13.3	1.41	1		17.6
1	1	63	重症医学科	1	9	1	0	0	0	0	0	0	0	0	0	1	1	0	4.72	40.4	18.2	1.6	1	33.3	18.6
1	1	60	心内科重症病房	1	8	4	0	0	0	1	0	0	1	1	0	0	0	0	3.69	39.7	14.6	3.84	0	66.2	20
1	1	48	神经外科	0	14	1	1	0	1	0	0	0	0	0	0	1	1	0	8.4	38.9	15.1	3.93	0	35.6	14.2
1	2	67	肝胆外科	1	4	3	1	0	1	0	0	0	0	1	0	1	0	0	2.86	32.3	13.2	1.77	1	33.6	14.4
1	1	66	重症医学科	1	10	3	0	0	0	0	0	0	1	1	1	0	1	0	3.2	32.6	14.2	1.49	1	45	16.5
1	1	46	重症医学科	1	38	3	1	0	0	0	0	0	0	1	0	0	0	0	3.21	34.3	12.4	2.98	0	26.7	14
1	2	63	呼吸与危重症医�	0	6	1	1	0	0	0	0	1	0	0	0	0	1	0	6.02	28.3	12	3.86	0	33.9	15.5
1	1	77	重症医学科	1	13	1	1	0	1	0	0	1	0	0	0	0	1	0	6.16	32.6	13.7	3.84	0	37	18.2
1	2	74	重症医学科	1	4	1	1	0	1	0	1	1	0	0	0	0	1	0	4.24	51.2	12.1	3.85	0	75.4	18.7
1	2	59	肝胆胰外科	0	6	3	1	0	0	0	0	0	0	0	0	0	0	0	3.52	42.4	13.9	2.23	0	52.7	16.8
1	1	55	血液内科	0	8	1	0	0	0	0	0	0	0	0	1	0	0	0	6.03	51.1	16.3	3.97	0	70.9	18
1	2	54	血液内科	0	23	2	1	0	0	1	1	0	0	0	1	0	0	0	2.7	44.3	12.8	1.12	1	68.8	23.5
1	1	76	重症医学科	1	8	3	1	0	1	0	0	1	0	0	0	0	0	0	2.38	32.3	12.7	1.16	1	62.4	23.3
1	2	94	呼吸与危重症医�	0	14	1	1	0	0	0	0	0	0	0	0	0	0	0	2.15	27.4	11.8	0.83	1	44.6	15.3
1	2	76	呼吸与危重症医�	0	12	1	0	0	1	0	0	0	0	0	0	0	0	0	2.78	24.4	13.3	0.66	1	28.6	15
1	1	79	呼吸与危重症医�	0	12	1	1	0	1	0	0	1	0	0	0	0	1	0	2.48	26.4	14.4	0.76	1	34.7	15.6
1	2	61	呼吸与危重症医�	0	12	1	1	1	0	0	0	0	0	0	1	0	1	0	2.01	24.4	14.4	0.81	1	36.5	14.5
1	1	66	咽喉科	0	12	1	1	0	1	0	0	0	0	0	1	0	1	0	5.86	26.8	13.1	3.97	0	28.8	14.1
1	2	87	急诊医学科	0	5	1	1	0	0	0	0	0	0	0	0	1	1	0	4.43	35	17.5	3.45	0	43.6	24.7
1	1	83	重症医学科	1	9	3	1	0	1	0	0	0	1	0	0	1	1	1	6.26	42.8	15.5	2.61	0	78.3	19
1	1	33	神经外科	0	6	1	1	0	1	0	0	0	0	0	0	0	0	0	4.47	28.9	15.6	3.63	0	28.2	13.8
1	1	47	神经内科	0	6	1	1	0	0	0	0	0	0	1	1	0	0	0	2.09	28.3	17.2	1.09	1	49.9	18.8
1	2	85	重症医学科	1	11	3	1	1	1	0	0	0	1	0	1	1	1	0	4.76	43.4	14.9	1.12	1	41	16.2
1	2	80	重症医学科	1	7	1	1	0	0	0	0	0	0	0	0	1	1	0	2.27	33.8	12.1	2.12	0	51.2	17.5
1	1	45	重症医学科	1	12	1	1	0	0	0	0	0	0	0	0	1	1	0	5.58	41.8	12.3	2.47	0	44.3	13.6
1	1	88	呼吸内科	0	11	1	1	1	0	1	0	0	0	0	0	1	0	0	3.6	40.5	14.1	0.55	1	69.2	24.1
1	1	37	重症医学科	1	9	1	1	0	1	0	0	0	1	0	0	1	1	1	3.32	37	12.1	1.25	1	71.8	15
1	1	28	重症医学科	1	12	3	1	0	0	0	0	0	0	1	0	1	1	0	2.21	33.5	15.6	1.37	1	50.5	17.9
1	1	70	重症医学科	1	6	1	0	0	1	0	0	1	1	1	0	1	1	0	5.75	34.2	13.1	3.08	0	30.5	13.8
1	2	42	神经外科	0	9	1	1	0	0	0	0	0	1	0	1	0	0	0	4.48	28.6	11.8	2.02	0	32	14.6
1	2	63	重症医学科	1	5	3	0	0	1	1	1	0	1	0	0	1	1	1	6.9	34.8	16.7	1.95	1	42.4	28.8
1	1	56	呼吸内科	0	10	1	1	0	1	0	0	0	0	1	0	0	0	0	5.01	33.4	13.7	1.12	1	34.2	13.7
1	1	42	重症医学科	1	8	1	1	0	0	0	0	0	0	0	0	0	0	0	5.27	30.1	12.8	3.54	0	31.7	13
1	1	89	重症医学科	1	6	1	1	0	0	0	0	0	1	1	1	1	1	0	5.01	39	15.2	1.8	1	104.1	46.7
1	1	79	呼吸内科	0	7	1	1	0	1	0	0	0	0	0	0	1	0	0	2.15	54.4	14.9	1.46	1	61.2	17.5
1	1	56	神经外科	0	11	1	1	0	0	0	0	0	0	1	0	0	1	0	7.83	31.2	13.2	3.54	0	39.4	13.5
1	1	67	呼吸内科	0	10	1	1	0	0	1	0	0	1	0	1	1	1	0	4.88	29.7	12.4	3.14	0	38.4	13.8
1	1	63	重症康复科	0	11	1	1	1	0	0	0	0	0	0	0	0	1	0	3.51	43.5	13.8	2.76	0	37.4	13.1
1	1	86	神经重症监护病�	1	15	1	1	0	0	0	0	0	0	0	0	0	1	0	5.92	40.6	15.5	1.4	1	39.9	15.1
1	1	61	重症医学科	1	8	1	1	1	1	0	0	0	1	1	0	1	1	0	3.23	32.2	14.8	1.73	1	43.5	23.1
1	2	56	重症康复科	0	8	1	0	0	1	0	0	0	0	1	0	0	0	0	2.65	31.5	12.5	3.32	0	34.5	14.8
1	1	62	肿瘤科/血液内科	0	12	3	1	0	0	0	0	0	1	1	1	0	0	0	3	26.3	14.2	1.22	1	35.4	15.7
1	1	69	肝胆外科	0	7	1	1	0	0	0	0	0	0	0	1	0	0	0	3.32	46.6	14.7	1.77	1	49.2	16.8
1	1	64	重症医学科	1	4	3	1	0	1	0	1	0	0	1	0	1	1	1	3.82	31.2	13.2	3.39	0	55	19
1	2	75	重症医学科	1	7	3	1	0	0	0	0	0	0	0	1	1	1	1	2.46	32.5	15.6	1	1	38.8	20.1
1	1	82	呼吸内科	0	12	1	1	0	0	1	0	0	0	0	0	1	1	0	5	31.8	12.7	1.82	1	38.6	16.5
1	1	49	消化内科	0	12	3	1	0	0	0	0	0	0	1	0	0	0	0	2.8	40.4	14.7	1.13	1	60.6	25.3
1	1	44	肿瘤科/血液内科	0	31	2	1	0	0	0	0	0	0	1	1	1	0	0	4.88	29.7	13.9	4.14	0	35.3	14
1	1	31	重症康复科	0	23	1	1	0	0	0	0	0	0	0	0	1	0	0	4.3	34.9	13.5	3.51	0	43.7	15.8
1	1	80	重症医学科	1	16	1	1	1	1	0	0	0	1	0	0	0	1	0	4.53	32.3	14.1	1.52	1	35.7	15.5
1	1	44	肿瘤科/血液内科	0	23	2	1	0	0	0	0	0	0	1	1	0	0	0	5.01	30	12.1	2.41	0	45	14.9
1	2	85	疼痛科	0	28	2	0	0	0	0	0	1	0	0	0	0	0	1	4.71	33	12.03	0.71	1	48.5	14.8
1	1	71	血液内科	0	13	1	0	0	1	0	0	0	0	0	1	0	0	0	4.01	34.8	17.5	1.29	1	40.2	14.8
1	2	88	肛肠外科	0	5	3	1	0	1	0	1	0	0	0	0	0	1	0	4.27	48.9	15	1.42	1	44.2	19.7
1	2	64	急诊内科	0	9	3	0	0	0	0	0	0	0	0	0	0	1	0	3.08	33.8	13.5	1.37	1	50.3	16.3
1	1	63	血液内科	0	8	2	1	1	0	0	0	0	1	1	1	0	0	0	2.34	45.4	14.6	1.27	1	61.6	18.5
1	2	59	血液内科	0	5	1	0	0	0	0	0	0	0	0	0	0	1	1	6.76	30.4	11.2	5.47	0	34.5	11.9
1	1	65	血液内科	0	10	2	1	1	0	0	0	0	0	0	0	1	0	0	2.92	31.1	15.2	0.65	1	44.2	18.9
1	1	66	急诊内科	0	12	1	1	1	0	1	0	0	0	0	0	0	0	0	4.64	53.4	15.9	1.46	1	49.9	18.8
1	1	52	神经外科	0	4	1	1	0	0	0	0	0	0	0	0	1	1	0	4.17	35.5	12	3.85	0	39	13.5
1	1	97	ICU	1	13	1	1	0	0	0	0	0	0	0	0	1	1	1	3.99	32.4	11.7	1.31	1	45.6	18.5
1	2	83	血液内科	0	7	1	0	0	0	0	0	0	0	0	0	0	0	0	3.49	23.4	13.2	1.38	1	32.9	17.3
1	2	65	血液内科	0	3	1	1	0	1	0	0	0	0	0	0	1	1	0	3.83	31.3	11.7	2.62	0	47.9	13.8
1	1	15	肝胆外科	0	6	2	1	0	0	0	0	0	0	0	0	0	0	0	3.6	37.4	14.3	1.57	1	45.7	17.6
1	1	79	重症医学科	1	9	1	1	0	1	0	1	0	1	0	0	1	1	1	3.22	58.9	17.3	1.43	1	56.4	23
1	2	57	血液内科	0	8	1	1	0	0	0	0	0	1	0	1	0	0	0	5.08	22.5	13	6.99	0	28.9	13.7
1	1	18	血液科	0	11	3	0	0	0	0	0	0	1	0	1	1	0	0	7.5	39.6	13.8	3.66	0	40.5	14.8
1	1	65	急诊内科	0	13	1	1	1	0	0	0	0	1	0	0	0	0	0	5.37	48.8	12.2	1.97	1	68	16.5
1	2	67	血液内科	0	20	2	0	1	0	0	0	0	0	0	1	0	0	0	5.75	28.5	13.6	2.55	0	40.3	14.6
1	1	85	ICU	1	10	5	1	1	1	1	0	1	0	0	0	1	1	0	4.68	36.3	13.2	3.35	0	43.1	14.9
1	2	90	ICU	1	8	5	1	1	0	1	0	0	1	0	0	0	1	0	3.79	24.5	12	2.21	0	27.6	12.9
1	1	22	血液内科	0	10	1	0	0	0	0	0	0	0	0	1	0	0	0	4.35	26.2	13.4	4.03	0	40.5	20.7
1	1	87	重症医学三科	1	7	1	1	0	1	0	0	0	0	0	1	1	1	0	2.05	36.1	13.4	1.14	1	92.8	76.7
1	1	32	器官移植肝胆外�	0	17	3	1	0	0	0	0	0	0	1	0	0	0	0	2.18	40.6	18.2	0.86	1	79.9	29.8
1	1	66	重症医学三科	1	13	2	1	0	0	0	0	0	0	0	0	0	1	0	4.91	31.4	13.6	3.42	0	33.8	13.7
1	2	67	重症医学二科	1	9	1	1	0	0	1	0	0	0	0	0	0	1	0	7.03	28.3	12.5	1.74	1	27.7	12.8
1	1	68	东院重症医学科	1	11	1	1	0	0	0	0	0	0	0	1	1	1	1	2.94	41.2	14.6	1.08	1	79.8	21.6
1	1	37	重症医学三科	1	13	4	1	0	0	0	0	0	0	0	0	0	0	0	6.74	26.7	13.3	2.59	0	40.1	15.6
1	1	76	重症医学三科	1	11	1	1	0	0	0	1	0	0	0	0	0	0	0	3.89	29.1	14.2	1.29	1	43.5	18.1
1	2	55	血液内科	0	4	2	0	0	0	0	0	0	0	1	1	1	1	0	3.84	34.8	12.9	3.31	0	50.3	19.2
1	1	44	血液内科	0	18	2	0	0	0	0	0	0	0	0	1	0	0	0	2.84	29.6	12.5	2.13	0	38	19.6
1	1	60	东院重症医学科	1	6	3	1	1	0	0	0	0	0	0	0	0	0	0	9.18	52.1	17.1	6.14	0	50.9	15.6
1	1	45	东院重症医学科	1	14	1	0	0	0	0	0	0	0	1	0	1	1	1	4.72	48.2	17.9	0.95	1	77.2	19.7
1	1	14	血液内科	0	13	3	0	0	0	0	0	0	0	0	1	0	0	0	5.96	30.7	12.4	2.9	0	32.1	13.1
1	2	54	重症医学二科	1	17	2	1	0	0	0	0	0	0	0	0	1	1	1	4.98	50.6	18.8	1.08	1	65.7	25.4
1	1	55	血液内科	0	7	1	0	0	0	0	0	0	0	0	1	0	0	0	3.78	26.3	12.1	2.5	0	30.5	13.5
1	1	46	重症医学三科	1	10	2	1	0	0	0	0	0	0	0	0	1	1	0	6.95	31.6	15.1	1.59	1	46.1	22.8
1	1	41	烧伤与创面修复�	0	7	4	1	0	0	0	0	0	0	0	0	1	0	0	2.64	23.3	17.2	0.95	1	53	23.2
1	1	81	重症医学一科	1	9	1	0	1	1	0	0	0	1	0	0	1	1	1	3.56	39.4	15.6	1.66	1	67.7	18.3
1	1	70	血液内科	0	8	1	1	1	1	0	0	0	1	1	1	0	0	0	3.56	26.4	13.8	2.56	0	29.2	13.7
1	2	39	东院重症医学科	1	7	2	0	0	0	1	0	0	0	1	0	0	0	1	3.5	37.9	13.9	1.53	1	62.8	17.2
1	1	70	器官移植肝胆外�	0	13	3	1	0	0	0	0	0	0	1	0	0	0	0	3.06	31.8	12.5	1.14	1	61.2	23.6
1	1	70	器官移植肝胆外�	0	11	3	1	0	0	0	0	0	0	1	0	1	1	0	2.61	34.5	15.5	1.44	1	56.6	22.6
1	1	44	血液内科	0	11	1	0	0	0	0	0	0	0	1	1	0	0	0	2.94	27.3	12.6	1.01	1	32	14.8
1	1	44	血液内科	0	18	1	1	0	0	0	0	0	0	1	1	0	0	0	4.38	31.9	12.6	2.56	0	34	13.2
1	1	44	血液内科	0	9	3	0	0	0	0	0	0	0	1	1	0	0	0	2.72	28.1	10.4	1.39	1	43.3	17.4
1	1	79	重症医学三科	1	5	3	0	0	1	0	0	0	0	0	1	1	1	0	4.68	43.5	16.6	1.36	1	60.9	24.3
1	2	51	重症医学三科	1	16	3	0	0	1	0	0	0	0	0	0	0	0	0	4.09	33.7	15.3	1.27	1	59.5	17.2
1	1	39	东院重症医学科	1	13	2	0	0	0	0	0	0	0	0	0	1	1	1	3.04	55.9	16.3	1.88	1		18.6
1	2	70	重症医学三科	1	8	1	1	0	0	0	0	0	0	0	0	1	1	0	5.03	48.6	15.9	0.87	1	60.9	18.8
1	1	42	重症医学二科	1	14	1	1	0	0	0	0	0	0	0	0	1	1	0	4.16	31	14.3	1.62	1	51.9	16.6
1	1	61	重症医学三科	1	9	1	1	0	0	0	0	0	0	0	0	0	0	0	4.06	31.7	15.3	1.95	1	67.2	16.2
1	1	65	重症医学三科	1	4	3	0	1	0	0	0	0	1	1	1	1	1	0	4.13	33.1	15.8	2.19	0	36.1	21.6
1	1	81	东院口腔颌面外�	0	13	1	1	0	0	0	0	0	0	0	1	1	0	0	3.35	35.8	15.9	2.34	0	31.6	14.7
1	1	55	烧伤与创面修复�	0	22	4	1	0	0	0	0	0	0	0	0	1	0	0	2.46	33.6	12.2	2.29	0	57	23.4
1	2	28	血液内科	0	9	1	0	0	0	0	0	0	0	0	1	0	0	0	4.57	33.9	18.8	2.48	0	35	22.4
1	2	82	重症医学二科	1	7	3	0	1	1	0	0	0	0	0	0	1	0	0	7.31	35.5	15.9	2.87	0	41.3	15
1	1	62	重症医学三科	1	12	1	1	1	0	0	0	0	0	0	0	0	0	0	8.2	26.4	13.4	2.9	0	34.2	14
1	1	32	烧伤与创面修复�	0	12	4	0	0	0	0	0	0	0	0	0	0	1	0	2.2	38.5	13.8	3.25	0	48.9	15.6
1	2	51	重症医学一科	1	11	3	0	0	0	0	0	0	0	0	0	1	1	1	6.23	34.5	14.7	1.31	1	50.3	17.8
1	1	62	东院重症医学科	1	7	4	1	1	0	0	0	0	0	0	0	1	1	0	2.04	53.5	17.5	1.3	1	59.7	22.8
1	1	64	重症医学一科	1	19	1	1	0	0	0	0	0	0	0	1	0	1	0	6.15	38.2	16	1.68	1	39.6	17.3
1	1	85	重症医学二科	1	10	3	0	0	1	0	0	0	0	0	1	0	1	0	4.03	43.4	15.9	1.12	1	61.5	18.1
1	2	52	东院重症医学科	1	15	1	1	0	1	0	0	0	0	0	0	0	1	0	3.06	51.3	15.7	1.3	1	77	16.7
1	1	47	血液内科	0	18	1	0	0	0	0	0	0	0	0	1	0	0	0	4.5	30.3	11.3	0.72	1	68.5	20.9
1	2	52	东院血液内科	0	12	3	1	0	0	0	0	0	0	0	1	0	0	0	2.73	34.8	15.4	3.48	0	38.7	14.9
1	2	45	东院重症医学科�	1	17	3	0	0	0	0	0	0	0	0	0	0	0	0	4.78	41.9	16.5	1.76	1	49.9	16.9
1	2	53	血液内科	0	6	1	0	0	0	0	0	0	0	0	1	0	0	0	4.58	28.9	13.2	1.48	1	29.5	12.2
1	1	68	重症医学二科	1	5	1	1	0	0	0	0	0	0	0	0	0	1	0	3.99	33.2	13	2.93	0	59.6	16.1
1	2	69	东院急诊ICU	1	7	5	1	0	1	0	0	0	0	0	0	0	0	0	3.76	46	13.7	1.52	1	79.6	19.8
1	1	66	东院重症医学科	1	4	1	1	0	0	0	0	0	0	1	0	1	1	1	2.27	35.2	18.4	2.09	0		24.3
1	1	71	器官移植肝胆外�	0	22	3	1	1	1	0	0	0	1	0	1	1	0	0	3.93	30.2	11.2	0.85	1	48	20.3
1	1	69	东院重症医学科	1	10	1	1	0	0	0	0	0	0	0	0	0	1	0	3.65	51	14.8	2.21	0	47.4	17.4
1	1	34	东院重症医学科	1	16	3	0	0	0	0	0	0	0	0	0	1	1	1	4.27	39.7	15.9	1.64	1	60.8	19.6
1	1	42	器官移植肝胆外�	0	9	3	1	0	0	0	0	0	0	1	0	1	0	0	2.65	32	15.7	2.15	0	50.5	20.1
1	1	50	重症医学三科	1	6	1	1	1	1	0	0	0	0	0	0	0	0	0	4.52	27.9	13.7	3.97	0	36.3	16.1
1	1	40	重症医学二科	1	10	3	1	0	0	0	0	0	0	1	0	1	1	1	6.54	47.4	17.9	1.37	1	53.9	19.4
1	1	21	血液内科	0	11	3	0	0	0	0	0	0	0	0	1	1	0	0	5.21	38.7	14.6	2.06	0	32.7	13
1	1	41	烧伤与创面修复�	0	11	4	0	0	0	0	0	0	0	0	0	0	1	0	3.27	35.4	14	3.6	0	37.5	20.2
1	1	33	血液内科	0	6	4	0	0	0	0	0	0	0	0	0	0	0	0	4.15	32.3	15.5	2.49	0	54.7	16.5
1	1	33	血液内科	0	17	1	0	0	0	0	0	0	0	0	0	0	0	0	2.14	24	13.3	2.97	0	26.3	18.1
1	1	33	血液内科	0	20	3	0	0	0	0	0	0	0	0	1	0	0	0	3.55	24	13.8	0.79	1	64.3	33.4
1	1	33	血液内科	0	26	1	0	0	0	0	0	0	0	0	1	0	0	0	2.72	38.4	17.6	0.98	1	57.2	26.4
1	1	69	东院重症医学科	1	8	3	0	1	0	0	1	0	0	0	1	1	1	1	5.62	39.6	15.2	1.4	1	61.1	18.6
1	1	31	重症医学三科	1	8	2	1	0	0	0	0	0	0	0	0	0	0	0	3.46	26.1	13.8	1.98	1	30.5	15.6
1	1	53	烧伤与创面修复�	0	4	4	1	0	0	0	0	0	0	0	0	1	1	1	4.1	39.7	15.1	3.13	0	55.3	16.4
1	2	49	血液内科	0	7	1	0	0	0	0	0	0	0	0	1	0	0	1	5.83	41.4	17.2	1.06	1	64.2	17.9
1	2	12	血液内科	0	19	3	0	0	0	0	0	0	0	0	1	0	0	0	3.15	31.7	18	1.54	1	36.3	19.7
1	1	64	血液内科	0	6	1	0	0	1	0	0	0	0	0	0	0	0	0	3.79	27.1	11.6	2.06	0	32.7	13.3
1	1	34	烧伤与创面修复�	0	14	4	1	0	0	0	0	0	0	0	0	1	1	0	4.22	24.2	14.1	2.24	0	64	17.5
1	1	66	东院重症医学科	1	5	3	1	0	1	0	0	0	0	0	1	0	0	0	2.98	43	16.9	2.95	0	65.8	20.2
1	1	61	烧伤与创面修复�	0	16	1	1	0	0	0	0	0	0	0	0	1	1	1	5.8	38.3	14.5	2.64	0	48	16.9
1	2	68	东院重症医学科	1	9	1	1	0	0	0	0	0	0	0	0	1	0	1	4.27	45.8	14.3	1.08	1	59.5	19.3
1	2	46	东院重症医学科	1	3	1	1	0	0	0	0	0	0	0	0	0	0	0	3.53	40	15	2.85	0	49.7	16.2
1	1	45	东院重症医学科	1	16	3	1	0	0	0	0	0	0	0	0	1	0	1	5.58	42.5	12.6	1.86	1		18.5
1	1	31	XYNK-血液内科	0	9	3	0	0	0	0	0	0	0	1	1	0	0	0	3.84	29.4	13.9	4.5	0	32.3	16.6
1	1	67	DYXYNK-东院血液内�	0	12	1	0	0	0	0	0	0	0	0	1	0	0	0	2.66	50.5	12.7	1.16	1	57.1	19.8
1	2	71	重症二	0	8	3	1	1	1	0	0	0	0	0	1	1	1	0	4.4	36	14	3.09	0	53.5	19
1	2	32	ZZYXEK-重症医学二�	1	6	1	1	0	0	1	0	0	0	0	0	1	1	1	7.79	28.1	14.2	1.41	1	67.3	15.4
1	2	60	XYNK-血液内科	0	15	1	0	0	0	0	0	0	0	0	1	0	0	0	2.6	24.3	13.2	0.66	1	40.3	19.1
1	2	32	DYXYNK-东院血液内�	0	16	3	0	0	0	0	0	0	0	1	1	0	0	0	2.86	43	14.6	1.96	1	61	18
1	2	70	DYXYNK-东院血液内�	0	8	3	1	0	1	0	1	0	0	1	0	0	0	0	4.41	41.7	15.1	2.3	0	48.6	17.1
1	1	22	CSEKCSJZWK-创伤二科	0	35	4	1	0	0	0	0	0	0	0	0	1	0	0	4.42	35.2	15.1	2.01	0	48.2	16.5
1	1	76	XYNK-血液内科	0	16	1	0	0	0	0	0	0	0	1	1	0	0	0	2.79	26.3	13.3	1.29	1	47.7	22.1
1	2	33	XYNK-血液内科	0	16	1	0	0	0	0	0	0	0	0	1	0	0	0	2.14	30.3	14.2	1.43	1	34	18.6
1	2	53	XYNK-血液内科	0	8	2	0	0	0	0	0	0	0	0	1	0	0	0	3.56	27.5	11.1	1.26	1	62.1	18.6
1	1	57	XYNK-血液内科	0	5	1	0	0	0	0	0	0	1	0	1	0	0	0	3.18	24.2	11.8	1	1	32.7	14.4
1	1	67	ZZYXYK-重症医学一�	1	8	1	1	1	1	0	0	0	0	0	0	0	0	0	4.27	30.8	15.7	3.25	0	29.6	14
1	1	32	DYXYNK-东院血液内�	0	8	1	1	0	0	0	0	0	0	0	1	0	0	0	2.72	43.4	18.2	2.46	0	41.4	18.8
1	1	49	XYNK-血液内科	0	9	1	0	0	1	0	0	0	0	0	1	0	0	0	3.51	32.4	16.4	2.9	0	36.1	17.6
1	1	19	XYNK-血液内科	0	16	2	0	0	0	0	0	0	0	0	1	0	0	0	3.23	29.8	13.6	2.42	0	57.6	15.6
1	1	19	XYNK-血液内科	0	11	3	0	0	0	0	0	0	0	1	1	0	0	0	2.49	40.9	17.5	0.77	1	47.1	17.6
1	2	60	DYZZYXK-东院重症医	1	9	3	1	0	1	0	0	0	0	1	0	0	0	0	4.81	41.6	14.2	1.73	1	73.9	19.9
1	2	75	ZZYXYK-重症医学一�	1	8	1	1	0	1	0	0	0	0	0	0	0	1	0	4.07	28.5	12.8	1.46	1	46.8	15
1	2	67	XYNK-血液内科	0	22	2	1	1	1	0	0	0	0	0	1	0	0	0	3.09	26.6	10.7	0.64	1	64.8	24.9
1	1	43	GDWYK-肝胆外一科	0	7	3	1	0	0	0	0	0	0	0	0	1	1	0	3.15	36.9	16.9	1.38	1	40.6	19.9
1	1	53	DYXYNK-东院血液内�	0	5	1	0	0	0	0	0	0	0	0	1	0	0	0	3.32	29	11	4.04	0	27.9	13.5
1	1	54	XYNK-血液内科	0	8	1	0	0	1	0	0	0	0	0	1	0	0	0	3.27	33.7	17.3	2.9	0	44.5	16.7
1	2	44	XYNK-血液内科	0	9	1	0	0	0	0	0	0	1	0	1	0	0	0	2.39	36.2	18.9	1.11	1	56.8	22.4
1	2	51	XYNK-血液内科	0	9	2	0	0	0	0	0	0	0	0	1	0	0	0	3.07	32.8	12.7	3.28	0	43.9	17.2
1	2	30	重症二	0	9	3	1	0	0	0	0	0	0	0	0	0	0	0	4.42	53.4	18.2	1.57	1	54.8	26.2
1	2	74	DYZZYXK-东院重症医	1	8	1	1	0	0	0	0	0	0	0	1	1	1	1	2.26	50.9	17.7	1.51	1	47.1	20.1
1	2	55	XYNK-血液内科	0	15	1	0	0	0	0	0	0	0	0	1	0	0	0	3.95	30.1	13.3	1.94	1	42	17.8
1	1	28	XYNK-血液内科	0	12	1	0	0	0	0	0	0	0	0	1	0	0	0	4.36	31.3	17.1	3.75	0	29.9	16.6
1	2	29	XYNK-血液内科	0	10	1	0	0	0	0	0	0	0	1	1	0	0	0	2.21	24.4	12.1	1.09	1	33.1	13.7
1	2	29	XYNK-血液内科	0	11	1	0	0	0	0	0	0	0	1	1	0	0	1	2.99	33.2	14.1	1.56	1	32.8	14.7
1	1	59	XYNK-血液内科	0	15	3	0	0	0	0	0	0	1	0	1	0	0	0	4.45	38.5	14.8	1.65	1	44.1	16.7
1	2	67	XYNK-血液内科	0	14	1	0	0	0	0	0	0	0	0	1	0	0	0	3.27	23.3	17.7	0.77	1	60.7	34.2
1	1	44	ZZYXYK-重症医学一�	1	9	3	1	0	1	0	0	0	1	0	0	0	0	1	4.36	45.1	15.4	1.74	1	39.7	16.4
1	1	81	ZZYXYK-重症医学一�	1	16	1	1	1	0	0	0	0	0	0	0	0	0	0	6.32	30.2	15.5	1.6	1	58.7	16.1
1	1	58	XYNK-血液内科	0	13	2	0	1	0	0	0	0	0	0	1	0	0	0	2.78	27.7	13.2	1.76	1	45.5	21.1
1	2	59	XYNK-血液内科	0	9	1	0	0	0	0	0	0	0	0	1	0	0	0	4.18	24.4	12	1.23	1	38.2	13.9
1	1	66	HXYWZZYXK-呼吸与危�	0	5	1	1	1	1	0	0	0	1	1	1	0	0	0	3.27	27.4	11.8	2.53	0	25.9	14.6
1	1	2	XEZZYXK-小儿重症医	1	15	1	1	0	0	0	0	0	0	0	0	0	0	0	6.84	35.5	13.8	1.98	1	26	12.9
1	2	37	XYNK-血液内科	0	10	1	0	0	0	0	0	0	0	1	1	0	0	0	4.53	51.2	15.3	1.59	1	30.4	15.9
1	1	15	XEZZYXK-小儿重症医	1	25	1	1	0	0	0	0	0	0	0	0	0	1	0	2.08	37.7	14.9	2.08	0	28	13.1
1	1	75	ZZYXSK-重症医学三�	1	18	1	1	0	0	0	0	0	0	0	0	0	1	0	4.28	29	12	1.76	1	38.5	16.1
1	2	39	XYNK-血液内科	0	15	2	0	0	0	0	0	0	1	0	1	0	0	0	7.12	28.4	16.7	0.66	1	59.6	24.5
1	1	18	JZICU-急诊ICU	1	9	2	0	0	0	0	0	0	0	0	0	0	1	0	2.58	29.8	15.5	1.98	1	28.6	14.2
1	2	38	XYNK-血液内科	0	13	1	0	0	0	0	0	0	0	0	1	0	0	0	4.76	25.6	13.6	1.41	1	43.4	17.3
1	2	48	XYNK-血液内科	0	11	1	0	0	0	0	0	0	0	0	1	0	0	0	3.82	25.7	16.7	1.79	1	43.3	23.4
1	2	21	XYNK-血液内科	0	11	1	0	0	0	0	0	0	0	0	1	0	0	0	4.86	25.6	12.9	1.66	1	53.5	23
1	2	97	ZZYXYK-重症医学一�	1	9	1	1	0	1	1	0	0	0	0	0	1	1	0	5.06	26.9	15.3	4.09	0	41.1	20.5
1	2	72	ZZYXYK-重症医学一�	1	12	1	1	0	0	0	0	0	0	0	0	1	0	0	3.75	40	18.6	1.73	1	47.4	29.4
1	1	53	XYNK-血液内科	0	11	1	0	0	0	0	0	0	0	0	1	0	0	0	3.6	31.2	11.5	1.82	1	51.1	19
1	1	49	XYNK-血液内科	0	14	1	0	0	0	0	0	0	0	0	1	0	0	0	3.01	33.3	9.8	1.19	1	56	14.8
1	1	69	重症二	0	6	2	0	0	0	0	0	0	0	1	0	1	1	1	2.82	54	17.6	1.06	1	62.5	26.8
1	1	26	XYNK-血液内科	0	8	1	0	0	0	0	0	0	0	0	1	0	0	0	2.76	58.2	17.3	1.31	1	47	17.4
1	1	26	XYNK-血液内科	0	11	1	0	0	0	0	0	0	0	0	1	0	0	0	2.18	44.3	17	1.23	1	72.6	24.9
1	1	66	XYNK-血液内科	0	12	1	0	0	0	0	0	0	0	0	1	0	0	0	3.95	26	12.8	1.67	1	55.2	17.4
1	1	33	ZZYXEK-重症医学二�	1	7	1	1	0	1	0	0	0	0	0	0	0	0	0	4.18	29.7	14.3	3.22	0	44.8	18.2
1	1	33	XYNK-血液内科	0	9	1	0	0	0	0	0	0	0	0	1	0	0	0	2.27	30	12.1	2.26	0	36.3	12.9
1	1	33	XYNK-血液内科	0	5	1	0	0	0	0	0	0	0	0	1	0	0	0	2.85	28.7	12.9	2.81	0	40.4	11.6
1	2	51	ZZYXSK-重症医学三�	1	27	1	1	0	1	0	0	0	0	0	0	0	1	0	4.07	33	12.4	2.35	0	34.4	13.7
1	1	80	ZZYXSK-重症医学三�	1	4	1	1	0	0	0	0	0	0	0	0	0	1	0	3.27	35.1	15.1	3.15	0	34.8	15.5
1	1	46	XYNK-血液内科	0	10	1	0	0	0	0	0	0	0	0	1	0	0	0	3.1	27.3	14.3	2.06	0	41.9	18.5
1	1	49	XYNK-血液内科	0	19	1	0	0	0	0	0	0	0	0	1	0	0	0	6.94	31.5	14	2.55	0	59.2	19.8
1	1	58	XYNK-血液内科	0	9	1	0	0	0	0	0	0	0	0	1	0	0	0	2.49	29.6	13.2	1.17	1	34.9	14.2
1	1	65	XYNK-血液内科	0	4	1	0	0	0	0	0	0	0	0	1	0	0	0	4.34	29.3	14.3	3.19	0	39.1	17.3
1	1	93	ZZYXYK-重症医学一�	1	9	1	1	0	0	1	1	0	0	0	0	1	1	0	2.06	31.5	14.7	1.24	1	47.3	19.4
1	2	52	ZZYXEK-重症医学二�	1	4	3	1	0	1	0	0	0	0	0	0	1	1	1	4.52	38.6	15.8	2.5	0	33.8	25.7
1	2	40	重症二	0	11	3	0	0	0	0	0	0	0	0	0	1	1	1	6.7	24.6	14.9	1.11	1	56	21.6
1	1	63	XYNK-血液内科	0	4	2	0	0	0	0	0	0	0	0	1	0	0	0	6.15	35.8	15.1	4.26	0	39	17.8
1	1	33	SSYCMXFWK-烧伤与创�	0	15	4	1	0	0	0	0	0	0	0	0	1	1	1	5.23	45.6	14.2	4.03	0		16.6
1	1	60	DYXYNK-东院血液内�	0	9	1	0	0	0	0	0	0	0	0	1	0	0	0	3.55	40.4	15.5	1.33	1	41.4	17.1
1	1	7	XESJK-小儿神经科	0	18	1	0	0	0	0	0	0	0	0	0	0	0	0	2.1	25.6	14.1	2.51	0	20.8	12.3
1	1	29	XYNK-血液内科	0	12	1	0	0	0	0	0	0	0	0	1	0	0	0	2.09	41.4	13.9	1.98	1	45.6	18.9
1	1	78	ZZYXYK-重症医学一�	1	13	1	1	0	1	1	1	1	0	0	0	1	0	1	4.36	55.8	16.2	1.84	1	47.7	17.6
1	1	46	XYNK-血液内科	0	8	1	0	0	0	0	0	0	0	0	1	0	0	0	4.64	28.7	13.2	2.39	0	35.5	17.4
1	1	83	ZZYXEK-重症医学二�	1	8	3	0	1	0	0	0	0	1	0	0	1	1	0	5.05	47.9	15.1	2.51	0	47.8	16.2
1	1	20	XYNK-血液内科	0	8	3	0	0	0	0	0	0	0	1	1	0	0	0	4.53	40.2	14.2	0.87	1	43.7	25.7
1	1	22	XYNK-血液内科	0	13	3	0	0	0	0	0	0	0	0	1	0	0	0	2.48	35.1	16.8	1.58	1	34	13.6
1	1	22	XYNK-血液内科	0	5	1	0	0	0	0	0	0	0	0	1	0	0	0	6.09	28.3	10.9	3.56	0	24.2	9.6
1	2	28	XYNK-血液内科	0	14	3	0	0	0	0	0	0	0	0	1	0	0	0	3.47	31.3	16.6	0.79	1	75.4	23.1
1	2	28	XYNK-血液内科	0	13	1	0	0	0	0	0	0	0	0	1	0	0	0	2.73	32	13.6	0.86	1	91.9	28.4
1	1	46	重症二	0	9	3	1	0	1	0	0	0	0	1	0	0	0	0	5.14	39.5	16.6	2.13	0	43.4	18.1
1	1	57	ZZYXYK-重症医学一�	1	14	1	1	0	0	0	0	0	1	1	0	0	1	0	6.25	31.3	14.5	2.14	0	42.1	20.4
1	1	31	XYNK-血液内科	0	12	5	1	0	0	0	0	0	0	0	1	0	0	0	4.22	27.1	10.3	2.38	0	29.2	11.7
1	1	31	XYNK-血液内科	0	8	5	1	0	0	0	0	0	0	0	1	0	0	0	4.22	29.6	12.1	3.48	0	32.5	11.2
1	1	70	重症三	0	11	3	1	0	0	0	0	0	0	0	1	1	0	0	3.69	26.3	14.8	0.7	1	46.9	24.7
1	1	64	ZZYXYK-重症医学一�	1	10	1	1	0	0	0	0	0	0	0	0	0	1	0	6.47	35.3	13.1	2.61	0	40.9	14.7
1	1	31	DYXYNK-东院血液内�	0	4	1	0	0	0	0	0	0	0	0	1	0	0	0	3.27	37.8	17.4	2.23	0	33.7	15.7
1	1	65	XYNK-血液内科	0	13	1	0	0	0	0	0	0	0	0	1	0	0	0	3.94	27.8	14.2	1.96	1	55.1	20.9
1	2	77	重症二	0	12	1	0	0	1	0	0	0	0	0	0	0	1	0	3.98	26.5	13.8	1.1	1	35.8	17.6
1	1	83	BJHXK-保健呼吸科	0	8	1	1	0	0	0	0	0	0	0	0	0	0	0	3.84	27.9	13.3	1.21	1	42.2	15
1	1	18	XYNK-血液内科	0	12	1	0	0	0	0	0	0	0	0	1	0	0	0	4.15	26.7	14.2	1.4	1	57.9	20.9
1	2	66	XYNK-血液内科	0	14	1	0	0	0	0	0	0	0	0	0	0	0	0	4.18	23.1	13.9	3.23	0	31.6	18.7
1	2	43	XYNK-血液内科	0	10	1	0	0	0	0	0	0	0	1	1	0	0	0	4.01	25.9	14.6	1.87	1	50.6	18.9
1	1	50	ZZYXEK-重症医学二�	1	9	1	1	0	0	0	0	0	0	0	0	0	1	0	4.94	28.8	12.4	2.44	0	40.5	15
1	2	66	ZZYXSK-重症医学三�	1	15	1	1	0	1	0	0	0	0	0	1	0	1	0	3.17	38.4	14.6	1.3	1	57.3	16.1
1	2	54	XYNK-血液内科	0	15	1	0	1	1	0	0	0	0	0	1	0	0	0	2.88	30.2	13.7	1.77	1	43.8	17
1	1	71	DYZZYXK-东院重症医	1	8	3	1	0	1	0	0	0	0	0	1	1	1	1	4.8	54.6	18.5	1.12	1	51.4	20.3
1	1	86	ZZYXEK-重症医学二�	1	6	1	1	0	1	0	0	0	0	0	1	1	1	0	4.5	46.2	15.2	3.8	0	67.1	26.5
1	1	47	XYNK-血液内科	0	8	1	0	0	0	0	0	0	0	0	1	0	0	0	3.85	29.5	12.8	1.05	1	73.8	30.8
1	1	47	XYNK-血液内科	0	8	1	0	0	0	0	0	0	0	0	1	0	0	0	3.3	35	12.5	0.65	1	115.5	42.9
1	1	47	XYNK-血液内科	0	19	1	0	0	0	0	0	0	0	0	1	0	0	0	2.37	30.7	10.6	0.92	1	107.8	38.7
1	1	63	SSYCMXFWK-烧伤与创�	0	6	4	0	1	1	0	0	0	0	0	0	0	0	1	6.87	41.9	15.7	6.32	0		18.3
1	1	19	DYXYNK-东院血液内�	0	5	2	0	0	0	0	0	0	0	0	1	0	0	0	5.27	30.7	13.7	4.34	0	34.2	15.4
1	2	27	DYXYNK-东院血液内�	0	20	3	0	0	0	0	0	0	0	0	1	0	0	0	5.02	26.9	12.5	1.38	1	38.9	15.1
1	2	59	XYNK-血液内科	0	15	1	0	0	0	0	0	0	0	0	1	0	0	0	4.04	26.3	13.6	0.26	1	51.3	25.3
1	2	69	DYSJWK-东院神经外�	0	11	1	1	0	0	0	0	0	0	0	1	1	1	0	6.46	41.1	14.3	2.04	0	36.2	15.4
1	1	30	XYNK-血液内科	0	8	1	0	0	0	0	0	0	0	1	1	0	0	0	10.53	47.8	15.8	6.7	0	28.4	16.8
1	1	60	ZZYXYK-重症医学一�	1	8	1	1	1	1	0	0	0	1	1	0	1	0	1	7.57	59.2	17.7	1.76	1	62.5	26.1
1	1	16	XYNK-血液内科	0	17	2	0	0	0	0	0	0	0	0	1	0	0	0	2.32	36.8	18.2	0.51	1	129.9	48.5
1	1	37	XYNK-血液内科	0	7	1	0	0	0	0	0	0	0	0	1	0	0	0	3.6	25.9	15.5	2.11	0	41.1	18.3
1	1	68	重症三	0	10	1	1	0	0	0	0	0	1	1	0	0	0	0	3.9	27.3	12.6	1.84	1	56.7	18.5
1	1	78	ZZYXYK-重症医学一�	1	18	1	1	1	1	0	0	0	0	0	0	0	1	0	6.79	42.1	15.7	2.31	0	44.3	15.2
1	1	52	KQK-口腔科	0	14	1	1	0	0	0	0	0	0	0	1	0	0	0	3.69	31	11.5	0.58	1	60.4	17.5
1	1	71	ZZYXYK-重症医学一�	1	4	1	1	0	1	0	0	0	0	0	1	0	0	0	3.25	46.6	18.5	2.27	0	62.7	19.6
1	2	68	XYNK-血液内科	0	6	2	0	0	0	0	0	0	0	0	0	0	0	0	2.64	31.9	14.8	2.54	0	45.7	19.4
1	2	54	XYNK-血液内科	0	17	3	0	0	0	0	0	0	0	0	1	0	0	0	4.18	26.6	15.4	1.92	1	40.6	18
1	2	52	XYNK-血液内科	0	10	1	0	0	0	0	0	0	0	0	1	0	0	0	4.41	30.6	12.9	0.72	1	54.4	21.6
1	1	90	ZZYXYK-重症医学一�	1	11	1	1	0	1	1	0	0	0	0	0	0	1	0	4.41	37.2	13	2.56	0	60.8	17.5
1	2	32	XYNK-血液内科	0	8	2	1	0	0	0	0	0	0	0	1	0	0	0	3.9	33.1	12.6	4.22	0	23	16.3
1	2	32	XYNK-血液内科	0	17	1	0	0	0	0	0	0	0	0	0	0	0	0	2.05	32.8	14.9	1.78	1	51.6	21.8
1	1	38	ZZYXYK-重症医学一�	1	15	1	1	0	1	0	0	0	0	0	0	1	1	1	4.86	29.7	13.8	1.62	1	57.3	15.7
1	1	22	XYNK-血液内科	0	8	1	0	0	0	0	0	0	0	0	1	0	0	0	4.64	27.5	12.7	2.25	0	37.5	15.6
1	1	22	XYNK-血液内科	0	15	1	1	0	0	0	0	0	0	0	1	0	0	0	3.3	24.2	11.3	1.12	1	38.7	15.6
1	1	25	XYNK-血液内科	0	6	3	0	0	0	0	0	0	0	0	1	0	0	0	4.13	29.6	15.5	2.43	0	35.6	19.2
1	1	63	XYNK-血液内科	0	12	1	0	0	0	0	0	0	0	0	1	0	0	0	4.25	32.6	17.7	1.79	1	58.9	18.4
1	2	39	XWK-心外ICU	1	22	1	0	0	1	0	0	0	1	0	0	0	1	1	2.05	34.2	14.2	0.47	1	51.6	18
1	1	50	XYNK-血液内科	0	7	2	0	0	0	0	0	0	0	0	1	0	0	0	4.55	34	13.9	2.26	0	45.9	15.9
1	1	54	DYNKZHYK-东院内科�	0	16	3	0	0	0	0	0	0	0	1	0	0	0	0	3.53	32.7	11.3	2.34	0	33.8	15
1	2	42	XYNK-血液内科	0	12	1	0	0	0	0	0	0	0	0	1	0	0	0	6.05	31	16.2	2.57	0	41.2	20.4
1	1	33	XYNK-血液内科	0	12	1	0	0	0	0	0	0	0	0	1	0	0	0	4.78	31.3	13.5	0.75	1	75.8	21.7
1	1	33	XYNK-血液内科	0	15	1	0	0	0	0	0	0	0	0	1	0	0	0	3.85	31.6	13.8	0.8	1	38.6	16.5
1	2	87	SSYCMXFWK-烧伤与创�	0	23	4	1	0	0	0	0	0	0	0	0	0	0	0	4.2	27.5	12.4	3.78	0	28	14.6
1	1	83	ZZYXYK-重症医学一�	1	6	1	1	1	1	0	0	0	0	0	1	1	1	1	4.43	28	15	1.25	1	34	17.8
1	1	88	BJHXK-保健呼吸科	0	12	1	1	0	0	0	1	1	1	0	0	0	0	0	2.26	27.6	15.2	1.34	1	37.7	20.6
1	1	38	XYNK-血液内科	0	8	3	0	0	0	0	0	0	0	0	1	0	0	0	2.9	25.4	12.8	3.05	0	29.1	15.2
1	1	66	DYCSYK-东院创伤一�	0	6	1	1	0	0	0	0	0	0	0	0	1	1	0	4.62	39.4	14.8	4.41	0	43.3	16.5
1	2	34	XYNK-血液内科	0	9	1	0	0	0	0	0	0	0	0	1	0	0	0	5.61	36.9	13.3	3.62	0	36.1	14.8
1	2	69	DYXYNK-东院血液内�	0	11	1	0	0	0	0	0	0	0	0	1	1	0	0	3.11	26.7	15.2	0.74	1	52.5	24.9
1	2	35	XYNK-血液内科	0	6	1	0	0	0	0	0	0	0	0	1	0	0	0	4.18	29.9	17.5	1.37	1	58.7	19.4
1	2	79	BJZHYK-保健综合一�	0	6	1	1	1	0	0	1	0	0	1	1	1	1	0	3.48	36.3	11.8	3.3	0	37.8	12.2
1	1	21	XYNK-血液内科	0	9	1	0	0	0	0	0	0	0	0	1	0	0	0	3.47	31.3	17.5	1.85	1	38	20.5
1	2	14	ZZYXSK-重症医学三�	1	14	1	1	0	0	0	0	0	0	0	0	0	0	0	3.84	34	12.1	2.57	0	42.6	14.5
1	1	52	DYXYNK-东院血液内�	0	14	1	1	0	0	0	0	0	0	0	0	0	0	0	5.1	28.9	13.1	2.77	0	31	13.7
1	1	64	DYZZYXK-东院重症医	1	6	3	0	0	1	0	0	0	0	0	0	1	1	1	3.43	54.2	17	1.6	1	49.7	21.9
1	2	51	XYNK-血液内科	0	6	3	0	0	0	0	0	0	0	0	1	0	0	0	2.58	30.6	15.2	2.06	0	35	17.7
1	1	68	DYZZYXK-东院重症医	1	6	1	1	0	1	0	0	0	1	0	0	1	0	1	8.48	46.2	14.1	4.15	0	63.2	17.9
1	1	42	DYZZYXK-东院重症医	1	11	3	1	0	1	0	1	0	0	0	1	1	1	1	3.13	52.9	16.9	0.76	1	68.5	26
1	1	22	DYXYNK-东院血液内�	0	11	2	0	0	0	0	0	0	0	0	1	0	0	0	2.11	34.9	14	3.23	0	47.5	17.9
1	2	70	ZZYXYK-重症医学一�	1	3	1	0	0	0	0	0	0	0	0	1	1	1	0	3.84	30.5	11.2	2.96	0	37.4	15.8
1	1	14	XYNK-血液内科	0	11	1	0	0	0	0	0	0	0	0	1	0	0	0	2.95	20.2	12.8	1.42	1	32.9	23.8
1	1	69	XYNK-血液内科	0	11	1	0	1	0	0	0	0	0	0	1	0	0	0	2.87	25.8	14.8	0.73	1	40.8	16.1
1	2	15	XEZZYXK-小儿重症医	1	5	1	0	0	0	0	0	0	0	0	0	1	1	0	5.55	32	13.5	1.37	1	95.8	16.2
1	1	64	ZZYXSK-重症医学三�	1	7	2	1	0	0	0	0	0	0	0	0	0	0	0	3.24	48.6	15.9	1.89	1	57.9	21
1	2	41	XYNK-血液内科	0	8	1	0	0	0	0	0	0	0	1	1	0	0	0	2.34	30.7	11.3	1.22	1	51.3	15.4

## Sheet: case–control study
Sex (male-1,female-2)	Age	Ward	ICU (1/0)	First dose (50mg-0, 100mg-1, 200mg-2, <50mg-3)	Maintenance dose (50mg-0,100mg-1, multi-dose-2, <50mg-3)	Course (d)	Type of infection (1-pneumonia, 2-bloodstream infection, 3-intra-abdominal infection, 4-skin and soft tissue infection)	GNB detected (1/0)	Diabetes mellitus	Hypertension	Chronic heart failure	Atrial fibrillation	Chronic obstructive pulmonary disease	Chronic kidney disease	Chronic liver disease	Shock	Malignancy	Mechanical ventilation	CRRT	Baseline fibrinogen	Baseline aPTT	Baseline PT	Baseline fibrinogen＜4g/L	Baseline PT＞14s	Baseline aPTT＞34s	Valley of fibrinogen	Hypofibrinogenemia	First time of Hypofibrinogenemia (d)	Peak of APTT (S)	Peak of PT (S)	Baseline alanine aminotransferase (U/L)	Baseline aspartate aminotransferase (U/L)	Baseline total bilirubin (μmol/L)	Baseline albumin (g/L)	Baseline serum creatinine (μmol/L)	Cefoperazone-sulbactam	Vasopressor	Asparaginase	Sodium valproate	Anticoagulant	Anti-platelet aggregation drugs	Adjusted course (d)	Cumulative dose(mg)	Bleeding event before treatment	New bleeding event during treatment
1	81	干部保健科	0	0	2	14	1	1	1	1	1	1	0	1	0	1	0	0	0	3.47	26.1	12.7	1	0	0	1.54	1	11	41	17.1	1	12	13.6	19.1	106	1	0	0	0	0	0	11	1900	0	0
1	88	干部保健科	0	1	0	13	3	1	0	0	1	1	0	1	1	1	0	0	0	4.28	29.1	13.3	0	0	0	2.45	0		47.4	22.1	21	11	7.8	34.2	60	0	1	0	0	0	0	10	1150	0	1
1	76	肝胆外科	0	1	2	15	4	1	0	0	0	0	0	0	0	0	0	0	0	4.54	25.4	15.3	0	1	0	1.49	1	11	50	20.2	17	16	12	31.9	54	0	0	0	0	0	0	11	1650	0	0
1	62	肝胆外科	0	1	1	9	3	0	0	0	0	0	0	0	1	0	1	0	0	6.79	34.9	13.1	0	0	1	2.98	0		40.6	15.5	178	208	114.6	33.9	50	1	0	0	0	0	0	6	1400	0	0
1	73	呼吸内科	0	1	0	21	1	1	0	1	0	0	0	0	0	0	0	1	0	3.14	29.3	12.7	1	0	0	4.56	0		34.7	17.3	62	29	8.4	28.4	47	1	0	0	0	1	0	14	1550	0	1
1	78	神经重症科	1	1	2	14	1	1	1	1	0	0	0	1	0	0	0	0	0	3.2	34.5	14.2	1	1	1	1.29	1	1	41.7	16.4	15	17	7.4	24.7	164	1	0	0	0	0	0	10	1900	0	0
1	77	急诊科	1	1	1	9	1	1	1	1	0	0	0	1	0	1	0	1	0	3.71	33.7	17.5	1	1	0	1.76	1	5	63	20.5	8	16	8.1	37.3	69	1	1	0	0	0	0	7	1600	0	0
1	89	重症医学科	1	0	0	4	1	1	1	0	0	0	0	0	0	1	0	1	1	5.18	39.4	12.7	0	0	1	3.95	0		37	14.3	31	50	102.9	53.6	108	0	1	0	0	0	0	2	300	0	0
1	66	呼吸危重症	1	1	1	32	1	1	1	0	0	0	0	0	0	0	0	0	0	3.45	30.5	11.7	1	0	0	1.42	1	10	43.3	16.4	6	11	11.3	35.8	46	0	0	0	0	0	0	23	4800	0	0
1	78	呼吸危重症	1	1	1	9	1	1	1	1	0	0	0	0	0	1	0	0	0	4.8	39	14.1	0	1	1	2.58	0		39.2	15	2	13	9.4	26.2	105	1	1	0	0	0	0	7	1600	1	0
1	69	重症医学科	1	1	0	9	2	0	0	1	0	0	0	0	0	1	0	1	1	3.25	33	14.5	1	1	0	1.56	1	4	31.1	14.6	73	52	123.9	44.6	213	0	1	0	0	0	0	8	950	0	0
1	69	重症医学科	1	1	2	9	2	0	0	1	0	0	0	1	1	1	0	1	1	6.8	26.4	12.5	0	0	0	2.79	0		31.6	14.4	113	115	258.3	35.8	108	0	1	0	0	0	0	7	1050	0	0
1	64	呼吸危重症	1	1	2	14	1	1	0	1	0	0	0	0	1	0	0	0	0	3.14	42.1	17	1	1	1	1.25	1	6	45.7	17.1	49	424	5.9	24.9	103	0	0	0	0	0	0	12	1700	1	0
2	81	神经骨病科	0	1	0	7	1	1	0	1	0	0	0	0	0	1	0	0	0	6.92	42.5	15	0	1	1	2.43	0		42.5	20	17	17	5.2	32.2	42	0	0	0	0	0	0	4	550	0	0
1	18	急诊医学中	0	1	2	29	1	1	0	0	0	0	0	0	1	0	1	1	0	2.68	25.7	15.7	1	1	0	1.58	1	13	36.1	16.6	210	88	189.3	32.7	25	1	0	0	0	0	0	19	3750	0	0
1	49	重症医学科	1	0	2	24	1	1	0	1	0	0	0	0	0	1	0	1	1	4.03	31.5	15.4	0	1	0	1.67	1	9	30.2	19	426.5	72.9	32.5	30.2	364	0	1	0	0	0	0	22	3200	0	1
1	73	血液内科	0	0	0	10	1	0	0	0	0	0	0	0	0	0	1	0	0	3.06	31.5	17.3	1	1	0	1.25	1	3	36.2	20.8	21	15	6.2	21.1	43	0	0	0	0	1	0	9	1000	1	0
1	49	重症医学科	1	1	1	6	1	1	0	0	0	0	0	0	0	0	0	1	0	4.59	46.3	15	0	1	1	3.66	0		44.7	15.7	58	50	15.6	39	168	0	0	0	0	0	0	4	1000	1	0
1	61	呼吸内科	0	1	1	7	1	1	0	0	0	0	0	0	0	0	0	1	0	4.28	27.5	11.4	0	0	0	2.82	0		37.9	16.9	9	27.4	15.9	23.5	49	1	0	0	0	0	0	3	800	0	0
1	69	急诊医学中	1	1	1	12	1	1	1	0	0	0	0	0	0	1	0	1	0	6.55	32.8	13.1	0	0	0	1.76	1	8	37.9	16.8	84	55	7.8	26.7	113	0	1	0	0	0	0	8	1800	0	0
1	60	神经内科	1	1	2	13	1	1	0	0	0	0	0	0	0	0	0	1	0	5.24	24.8	12	0	0	0	3.66	0		29.1	14.5	62	36	10.6	31.4	86	1	0	0	0	0	0	12	1700	0	0
1	61	神经内科	1	1	1	6	1	1	0	0	0	0	0	0	0	1	0	0	0	7.61	27.8	14.5	0	1	0	6.35	0		52.5	38.6	38	28	16.7	31.8	59	1	1	0	0	0	0	5	1200	0	0
2	62	呼吸内科	1	1	1	14	1	1	1	0	0	0	0	0	0	0	0	1	0	2.79	34	12.2	1	0	0	1.63	1	6	44.2	15.6	26	25	15.2	33.8	54	1	0	0	0	0	0	6	1400	0	0
1	56	心血管外科	0	1	1	7	1	1	0	0	0	0	0	0	0	0	0	1	0	2.45	28.7	16.8	1	1	0	1.95	1	6	29.6	16.5	53	45	26.4	34.5	56	1	0	0	0	0	0	6	1400	0	0
2	79	呼吸内科	1	0	2	25	1	1	0	1	1	0	0	0	0	1	0	1	0	2.73	26.6	12	1	0	0	1.78	1	8	36.9	16.3	5	10	9.2	25.4	23	1	1	0	0	0	0	18	2100	0	0
2	67	重症医学科	1	1	2	9	1	1	0	0	0	0	0	0	0	1	0	1	0	4.49	48.2	14.3	0	1	1	1.37	1	5	48.3	15.3	24	48	31.8	36.9	64.1	0	1	0	0	0	0	8	1500	0	0
2	51	急诊医学科	1	1	1	11	1	1	0	0	0	0	0	0	0	1	0	1	0	4.88	30.7	15.8	0	1	0	1.87	1	10	40.3	16.4	33	19	20.5	38.8	40	0	1	0	0	0	0	10	2200	0	0
1	58	心血管外科	0	1	1	8	1	1	1	1	0	0	0	0	0	0	0	1	0	6.26	30.8	16.8	0	1	0	2.94	0		48.6	25	38	27	11.8	32	87	1	0	0	0	0	0	7	1600	0	0
1	68	呼吸内科	1	1	1	16	1	1	0	1	0	0	0	0	0	0	1	0	0	4.4	28	13.3	0	0	0	1.29	1	10	45.7	19	41	21	8.1	34.9	51	1	0	0	0	0	0	14	3000	0	0
1	68	呼吸内科	1	1	1	5	1	1	0	1	0	0	0	0	0	1	1	0	0	3.1	27.8	12.1	1	0	0	2.52	0		30.7	14.8	28	16	11.1	34	34	0	1	0	0	0	0	4	1000	0	0
1	72	急诊医学科	1	1	1	6	1	1	0	0	1	0	0	0	0	0	0	0	0	5.53	24.9	14.6	0	1	0	3.9	0		29.6	18.8	11	27	16.5	32.7	58	1	0	0	0	0	0	3	800	0	0
1	58	重症医学科	1	1	1	8	3	1	0	0	0	0	0	0	0	1	0	1	0	3.82	46.7	15.6	1	1	1	1.3	1	4	57.2	29.8	94	93	31.2	29.3	73	0	1	0	0	0	0	7	1600	0	0
1	17	血液内科	0	0	1	7	2	0	0	0	0	0	0	0	1	0	0	0	0	2.07	25.1	15.7	1	1	0	1.62	1	3	27.1	18.6	335	307	7	27.2	23	1	0	0	0	0	0	3	800	0	0
1	70	神经内科	1	0	2	7	2	1	0	1	0	1	0	0	0	0	0	1	0	8.25	27.8	12.9	0	0	0	4.74	0		29.1	14.9	91	66	5.8	36.5	76	1	0	0	0	0	0	5	900	0	0
2	68	心血管外科	0	1	0	17	2	1	0	1	0	0	0	0	0	0	0	0	0	6.81	29.7	13.5	0	0	0	3.41	0		27	13.9	33	81	14.2	40.6	96	0	0	0	0	0	0	6	750	0	0
1	68	呼吸内科	0	1	0	17	1	1	0	1	0	0	0	0	0	0	0	0	0	3.71	30.4	12.7	1	0	0	2.09	0		37.7	14.9	9	13	4.1	30.8	85	1	0	0	0	1	0	12	1350	0	0
1	87	急诊医学科	1	1	1	6	2	1	0	1	0	0	0	0	0	0	0	0	0	4.56	34.1	11.4	0	0	1	2.39	0		37.2	23.9	14	24	3.1	30.4	137	0	0	0	0	0	0	4	1000	0	0
1	57	老年医学科	0	0	0	8	2	1	0	0	0	0	0	0	0	1	1	0	0	5.48	31.8	16	0	1	0	2.43	0		73.4	17	11	11	4.8	26.7	63	0	1	0	0	0	0	7	800	0	0
2	56	重症医学科	1	1	1	7	1	1	0	1	0	0	0	0	0	0	0	1	0	4.12	30	15	0	1	0	2.76	0		35.8	17.6	28	28	14.3	26.2	59	0	0	0	0	1	0	6	1400	0	0
2	62	EICU	1	1	1	15	1	1	1	1	0	0	0	0	0	0	0	1	0	2.68	33.6	13	1	0	0	2.03	0		43.6	12.5	14	16	6.2	32.6	137	1	0	0	0	1	0	12	2600	0	0
1	58	肝胆外科	0	1	1	10	3	1	0	1	0	0	0	0	1	0	1	0	0	3.78	24.7	16.4	1	1	0	1.2	1	5	41.4	21.2	24	14	11	33.7	49	0	0	0	0	0	0	9	2000	0	0
1	33	呼吸内科	0	0	2	26	3	0	0	0	0	0	0	0	0	1	0	1	0	2.97	40.4	16.2	1	1	1	0.63	1	5	39.1	24.6	61	212	8.8	33.4	344	0	0	0	0	1	0	24	4500	0	0
1	33	呼吸内科	0	1	2	22	1	0	0	0	0	0	0	0	0	1	0	0	0	3.45	33.2	11.2	1	0	0	1.97	1	15	37.5	14.7	26	24	10.8	35.8	50	0	0	0	0	1	0	21	2700	0	0
1	76	呼吸内科	0	0	0	25	1	0	0	1	1	0	0	0	0	0	1	0	0	7.02	29.8	13.4	0	0	0	2.05	0		33.9	14.4	26	32	7.5	34.3	64	0	0	0	0	1	0	24	2500	0	0
1	83	呼吸内科	0	0	0	19	1	1	1	1	0	0	0	1	0	0	0	0	0	2.7	25.5	10.9	1	0	0	1.9	1	14	33.4	12.5	34	27	8.1	35.6	72.6	0	0	0	0	1	0	14	1500	0	0
1	62	呼吸内科	0	1	1	5	1	1	0	0	0	0	0	0	0	1	1	1	0	2.64	27.7	12.5	1	0	0	1.6	1	1	59.8	17.8	11	37	14.6	28.9	41	0	0	0	0	1	0	4	1000	1	0
1	82	神经内科	1	1	0	15	1	1	1	1	0	0	0	0	0	0	0	0	0	4.83	30.1	11.8	0	0	0	2.88	0		31.2	14	9	23	4.6	42.8	50	1	0	0	0	1	0	14	1550	0	0
1	82	神经内科	1	1	0	16	5	1	1	1	0	0	0	0	0	0	0	0	0	3.49	28.9	12.8	1	0	0	2.55	0		31.2	15.6	9	13	5.3	46.5	77	1	0	0	0	1	0	14	1550	0	0
2	86	重症医学科	1	1	0	12	1	1	0	0	1	1	0	0	0	0	0	1	1	4.39	24.1	11.2	0	0	0	2.66	0		43.4	15.4	19	119	10.6	45.8	65	1	0	0	0	1	0	11	1250	0	0
2	86	重症医学科	1	1	1	7	1	1	0	0	1	1	0	0	0	0	0	1	1	4.89	27	11.6	0	0	0	1.73	1	6	42	14.2	33	31	16.7	36.1	40	0	0	0	0	0	0	6	1400	0	0
1	76	急诊ICU	1	0	0	21	1	1	0	1	0	0	0	0	0	0	0	0	0	3.49	45.4	14	1	0	1	0.72	1	20	111.7	39.7	20	15	22.5	33.5	49.5	0	0	0	0	1	0	20	2100	0	1
1	40	神经骨病科	0	0	0	101	1	1	0	1	0	0	0	0	0	0	0	1	0	4.15	32.6	12.6	0	0	0	0.69	1	17	42.4	31.8	18	16	6.7	44.5	56	1	0	0	0	1	1	96	9700	0	0
2	73	重症医学科	1	1	1	11	1	1	1	1	1	0	0	1	0	0	0	0	1	4.23	31.7	16.4	0	1	0	2.6	0		35.6	13.7	9	23	6.2	33.5	163	1	0	0	0	0	0	7	1600	0	0
1	69	重症医学科	1	1	1	9	3	1	0	1	0	0	0	1	0	1	0	0	1	3.24	28.8	14.3	1	1	0	2.09	0		55.2	18.7	46	53	82.5	35.4	90	0	1	0	0	1	0	8	1800	0	1
2	54	肾移植科	1	1	1	18	1	1	0	1	0	0	0	1	0	0	0	1	0	4.06	25.1	12.1	0	0	0	2.32	0		24.7	11.7	19	23	9.4	36.4	100	0	0	0	0	1	0	7	1600	0	0
1	71	神经内科	1	1	1	14	1	1	0	1	0	0	0	0	1	0	0	1	0	4.35	32.9	13.1	0	0	0	1.74	1	7	42.3	16.7	39	28	18.8	33.7	90	1	0	0	0	1	0	13	2800	0	0
1	76	神经内科	1	1	1	10	1	1	1	1	0	0	0	0	0	1	0	1	1	4.12	27.1	13.6	0	0	0	2.74	0		49.7	17.8	29	30	11.3	38.4	28	0	1	0	0	0	0	9	2000	0	0
1	52	重症医学科	1	1	1	31	3	0	0	0	0	0	0	1	0	1	0	1	0	4.26	37.7	14.5	0	1	1	1.86	1	25	56.8	16.5	235	393	35	24.2	326.2	0	1	0	0	1	0	29	6000	0	1
1	25	急诊ICU	1	1	1	11	1	0	0	0	0	0	0	0	0	1	0	1	0	6.33	29.2	13.2	0	0	0	4.45	0		33.5	30	34	16	11.8	39.6	99	1	1	0	1	0	0	4	1000	0	0
1	79	急诊ICU	1	1	0	7	1	1	1	1	0	1	0	0	0	1	0	0	0	2	33.3	15	1	1	0	2.69	0		53	13	6	7	10.3	34.6	40	1	1	0	0	1	0	6	750	0	0
1	76	南部院区老	0	1	0	22	1	1	1	1	1	0	0	1	0	0	0	0	0	3.73	30.1	13	1	0	0	1.23	1	11	35.7	23	19	19	20.4	32.3	61	0	0	0	0	0	1	20	2150	0	0
1	83	南部院区老	0	1	0	15	1	1	0	1	0	1	0	1	0	0	0	0	0	2.97	30.9	16	1	1	0	2.33	0		54.9	16						0	0	0	0	0	1	8	950	0	0
1	93	急诊ICU	1	1	1	19	1	1	0	0	0	0	0	1	0	0	0	1	0	2.79	31.2	14.9	1	1	0	1.35	1	10	56	19.2	19	11	21.1	31.4	54	1	0	0	0	1	0	18	3800	0	0
1	93	急诊ICU	1	1	1	31	1	1	0	0	0	0	0	1	0	0	0	1	0	2.77	33.7	14.6	1	1	0	1.71	1	12	38	19.4	32	25	26.4	32.8	56	1	0	0	0	0	0	30	6200	0	0
1	93	急诊ICU	1	1	1	12	1	0	0	0	0	0	0	1	0	0	0	1	0	3.32	32.2	16.7	1	1	0	2.4	0		32.4	16.6	14	22	12.3	39.4	42	0	0	0	0	0	0	6	1400	0	0
1	92	南部院区老	0	1	0	6	1	1	0	1	0	0	0	1	1	0	0	0	0	5.82	41.7	18	0	1	1	2.77	0		47.2	24	15	51	13.1	28.6	136	0	0	0	0	1	1	5	650	0	0
2	69	急诊ICU	1	1	1	17	1	1	1	0	1	0	0	0	1	0	0	1	0	3.28	30	13.1	1	0	0	0.99	1	7	48.2	18.3	403	216	35	34.8	26	0	0	0	0	1	0	12	2600	0	0
1	69	呼吸内科	0	1	0	11	1	1	0	0	0	0	0	0	0	1	0	0	0	6.65	38.3	15.3	0	1	1	1.8	1	8	99.7	24.4	22	44	4.3	21.1	59.8	1	0	0	0	0	0	9	1050	0	0
2	59	急诊ICU	1	1	1	11	1	1	0	1	0	0	0	0	0	1	0	1	1	2.25	23	12.5	1	0	0	0.94	1	8	83.2	52.2	67	201	20.6	37.2	29.1	0	0	0	0	0	0	8	1800	0	1
1	62	呼吸内科	0	1	1	5	1	1	0	0	0	0	0	0	0	1	1	1	0	2.64	27.7	12.5	1	0	0	1.6	1	1	59.8	17.8	11	37	14.6	28.9	41	0	0	0	0	0	0	4	1000	0	0
1	79	神经内科	0	1	0	8	1	1	0	1	0	0	0	0	1	0	0	0	0	4	31.5	13	0	0	0	3.2	0		30.7	13.5	25	23	9.2	38.6	71	0	0	0	0	0	0	6	750	0	0
2	63	心血管外科	0	0	0	9	1	1	0	0	0	0	0	1	0	0	0	0	0	5.03	42.2	13.5	0	0	1	2.54	0		50	14.2	21	22	21.8	36.7	41.5	0	0	0	0	0	0	8	900	0	0
1	80	心血管外科	1	1	1	5	1	1	0	0	1	0	0	1	0	0	0	1	0	6.11	32.2	11.5	0	0	0	4.17	0		32.1	14.5	9	33	9.2	35.1	139	1	0	0	0	0	0	3	800	0	0
1	18	急诊ICU	1	1	1	22	1	1	0	0	0	0	0	0	0	0	0	1	0	7.24	33.1	15.9	0	1	0	1.83	1	8	40.4	18.3	24	13	3.8	27.6	29	1	0	0	0	0	0	19	4000	0	0
1	31	神经骨病科	0	1	1	13	1	1	1	1	0	0	0	0	1	0	0	0	0	3.89	34.2	11.2	1	0	1	2.44	0		37.7	12.8	14	19	6.5	40.9	58	0	0	0	0	1	0	7	1600	0	0
1	76	神经内科	0	1	2	15	1	1	0	1	0	0	0	0	0	0	0	1	0	6.07	26	12.3	0	0	0	1.17	1	10	33.4	14.8	13	16	20.8	41.8	79	0	0	0	0	0	0	10	1500	0	0
1	66	心血管外科	0	1	0	5	1	1	0	0	0	1	0	0	0	0	0	0	0	6.22	45.8	15	0	1	1	5.06	0		53.1	14.7	19	35	23.3	38.3	55.5	0	0	0	0	1	0	4	550	0	0
2	88	重症医学科	1	1	1	11	3	0	0	0	0	0	0	0	0	0	1	0	0	2.85	36.7	16.9	1	1	1	0.53	1	3	67.1	27.9	28	27	12.2	33.1	67.8	0	0	0	0	0	0	10	2200	0	1
2	57	重症医学科	1	1	1	5	1	0	0	1	0	0	0	0	0	0	0	1	1	2.56	34.6	13	1	0	1	0.86	1	2	49.3	19.5	102	164	26.3	51.5	112	0	0	0	0	1	0	4	1000	0	0
1	42	急诊ICU	1	1	1	10	1	1	1	0	0	0	0	0	0	0	0	1	0	4.81	32.8	13.7	0	0	0	2.15	0		34.7	13.6	13	17	8.5	33.6	58	0	0	0	0	1	0	5	1200	0	0
2	74	急诊ICU	1	1	1	29	1	1	0	0	0	0	0	0	0	0	0	0	0	3.57	34.3	16	1	1	1	0.82	1	2	74.3	16.8	5	16	6.3	30.3	31	1	0	0	0	0	0	28	5800	0	0
2	88	神经内科	1	1	2	18	1	1	1	1	0	1	0	0	0	0	0	0	0	3.71	31.9	13.2	1	0	0	1.26	1	15	31.2	14.5	14	20	14.8	37.2	51	0	0	0	0	0	0	15	2500	0	0
2	88	神经内科	1	1	0	14	1	0	1	1	0	1	0	0	0	0	0	0	0	2.74	31.1	18.2	1	1	0	1.54	1	3	40.2	33.1	9	33	10.9	49.8	94	0	0	0	0	0	0	10	1150	0	0
1	86	老年医学科	0	0	0	16	1	1	0	1	0	0	0	0	0	0	0	0	0	4.6	34.3	14.8	0	1	1	1.11	1	11	50.8	21.3	10	20	9.5	24.6		0	0	0	0	0	0	11	1200	0	0
2	77	神经重症	1	1	2	13	1	1	0	1	0	0	0	0	0	1	0	1	0	2.28	22.6	14.7	1	1	0	1.9	1	8	34.6	15.6	4	10	14	45.7	32	1	1	0	0	0	0	8	1800	1	0
2	64	呼吸	0	1	1	10	1	1	0	0	0	0	0	0	0	0	0	0	0	2.87	29.3	14.1	1	1	0	0.6	1	9	42.4	18.2	79	66	11.9	38.2	27	0	0	0	0	0	0	9	2000	1	0
2	71	神经内科	0	1	0	7	1	1	1	1	0	0	0	0	0	0	0	0	0	6.71	35.3	14.1	0	1	1	4.1	0		34.2	15.8	7	20	12	39.8	96	0	0	0	0	0	0	3	450	0	1
1	63	神经重症	1	1	2	14	1	1	0	1	0	0	0	0	0	1	0	1	0	7.65	29	13.7	0	0	0	2.8	0		30.3	15.8	14	21	40.1	35.3	65	0	1	0	0	0	0	12	1900	0	0
2	79	神经外科	1	1	2	24	1	1	0	1	0	0	0	0	0	1	0	0	0	4.95	38.6	14.5	0	1	1	2.3	0		50.3	18.2	41	49	19	44.2	62.9	1	1	0	0	0	0	5	1400	0	0
2	77	心外科	0	1	0	5	1	1	0	1	0	0	0	0	0	0	0	1	0	5.74	49.4	16.5	0	1	1	1.86	1	4	46.6	18.1	15	20	9.5	27.4	113.2	0	0	0	0	1	0	4	550	0	0
1	75	急诊ICU	1	1	1	11	1	1	0	0	0	0	0	0	0	1	0	1	0	4.34	26.1	13.2	0	0	0	1.7	1	7	65	18.9	43	321	176.3	31.5	62	1	1	0	0	0	0	8	1800	0	0
1	87	急诊ICU	1	1	1	14	1	1	0	1	0	0	0	0	0	0	0	0	0	3.23	27.7	12.5	1	0	0	1.1	1	6	40.6	15.7	18	26	5.5	28.8	40	0	0	0	0	1	0	13	2800	0	0
1	71	神经内科ICU	1	1	2	15	1	1	1	1	0	0	0	0	0	0	0	0	0	4.06	28.1	16	0	1	0	1.17	1	7	35.6	16.9	13	20	7.1	47.7	167	0	0	0	0	0	0	12	1700	0	0
1	54	呼吸	1	1	1	9	1	1	0	1	1	0	0	0	0	0	0	1	0	3.61	31.8	14	1	0	0	2.45	0		31.7	14.5	15	18	5.9	36	53	0	0	0	0	1	0	3	800	0	0
1	73	神经重症	1	1	2	37	1	1	1	1	0	0	0	0	0	0	0	1	0	3.99	26.9	12.4	1	0	0	1.16	1	16	59	19.3	9	12	12.5	36.7	71	0	0	0	0	0	1	30	3800	0	0
1	73	神经重症	1	1	1	4	1	1	1	1	0	0	0	0	0	0	0	1	0	3.21	28	12.3	1	0	0	2.16	0		39.4	14.7	11	11	9	40.9	34	1	0	0	0	0	0	3	800	0	0
1	54	ICU	1	1	2	9	1	1	1	0	0	0	0	0	0	0	0	0	0	3.84	29.8	13.3	1	0	0	2.31	0		37.8	13.9	15	16	5.6	28.8	42	0	0	0	0	0	1	6	1200	0	0
1	51	神经重症	1	1	2	17	1	1	0	1	0	0	0	0	0	0	0	0	0	4.07	27.4	11.8	0	0	0	3.06	0		29	14.5	23	28	13.9	51.9	113	1	0	0	0	0	0	8	1200	0	0
1	83	老年医学	0	1	0	11	1	1	0	0	0	0	0	0	0	0	0	0	0	4.14	30.5	11.6	0	0	0	3.13	0		33.5	12.8	46	50	16.8	37.2	45	1	0	0	0	0	0	8	950	0	0
1	52	急诊ICU	1	1	1	30	1	1	1	1	0	0	0	0	0	0	0	0	0	7.04	32.2	13.8	0	0	0	2.42	0		31.9	14.6	14	31	13.2	35.4	41	0	0	0	0	0	0	24	5000	0	1
1	52	呼吸	0	1	1	16	1	0	0	0	0	0	0	0	0	0	0	1	0	5	37.6	14	0	0	1	2.19	0		41	15.5	22	14	8.4	24.5	24	1	1	0	0	1	0	11	2400	0	0
1	27	急诊ICU	1	1	1	33	3	1	0	0	0	0	0	0	0	0	0	0	0	2.38	34.8	15.8	1	1	1	0.97	1	1	50.5	22	30	61	305.8	23.5	76	0	0	0	0	0	0	30	6200	0	0
1	61	心外科	0	1	1	6	1	1	0	1	0	0	0	0	0	0	0	0	0	4.37	36.1	17	0	1	1	1.16	1	5	36.5	17	34	50	20.3	41.4	222.9	0	0	0	0	0	0	5	1200	0	0
1	61	呼吸	0	1	1	22	1	1	0	0	0	0	0	0	0	0	0	0	0	8.44	31.3	12.3	0	0	0	1.12	1	7	32.2	16.2	17	20	16.7	25.6	52	0	0	0	0	1	0	17	3600	0	0
1	71	急诊ICU	1	1	1	9	1	1	0	1	0	0	0	0	0	1	0	1	0	6.27	31.1	14.2	0	1	0	1.51	1	8	60	20	209	107	47.3	49.6	221	1	1	0	1	0	0	8	1800	0	0
2	68	急诊ICU	1	1	2	15	1	1	1	0	0	0	0	0	0	0	0	0	0	7.83	44.2	15.1	0	1	1	2.91	0		36.8	13.7	6	17	6	33.9	197.2	0	0	0	0	1	1	7	1200	0	1
1	70	神经重症科	1	1	2	14	1	1	0	0	0	0	0	0	0	0	0	1	0	4.42	28.1	12.2	0	0	0	1.67	1	12	38.2	13.1	31	51	24.1	45.5	103	0	0	0	0	0	0	12	1600	0	0
1	71	呼吸	0	1	2	13	1	1	1	0	0	0	0	0	0	0	0	0	0	6.11	27.1	11.7	0	0	0	3.03	0		33.1	14.7	11	18	3.2	29.6	52	0	0	0	0	1	0	12	2200	0	0
1	52	呼吸	0	1	1	10	1	1	0	0	0	0	0	0	0	0	0	0	0	2.19	41	15.5	1	1	1	1.47	1	7	54.1	17.1	28	26	23.8	33	43.1	0	0	0	0	1	0	9	2000	0	0
1	80	老年医学	0	1	0	7	1	1	0	1	0	0	0	0	0	1	0	0	0	4.35	34.8	14	0	0	1	3.78	0		41.8	16	29	44	6.3	32.7	59	0	1	0	1	0	0	5	650	0	0
2	70	老年医学、	1	1	2	29	1	1	0	0	0	0	0	0	1	1	0	1	0	2.84	31.1	12	1	0	0	2.05	0		48.8	27.2	48	47	15.1	36.4	17	0	0	0	0	0	0	27	3550	0	0
1	50	急诊ICU	1	1	1	10	1	1	0	1	0	0	0	0	0	0	0	1	0	4.36	23.9	11	0	0	0	3.21	0		31.1	12.8	29	41	3.6	30.1	31	0	0	0	0	0	0	8	1800	0	0
2	79	老年医学	0	1	0	13	1	0	0	1	0	1	0	0	0	0	0	0	0	3.32	29.1	11.6	1	0	0	1.08	1	4	36.6	15.6	18	53	9.9	33.3	47	0	0	0	0	0	0	10	1150	0	0
1	67	神经骨病	0	0	0	24	1	1	0	1	0	0	0	0	0	0	0	0	0	3.69	32.2	12.7	1	0	0	2	0		31.4	13.5	23	19	6.6	33.4	45	0	0	0	0	1	0	20	2100	0	0
1	64	心外	0	1	2	25	1	1	0	1	1	1	0	0	0	0	0	0	0	3.67	30.4	18.1	1	1	0	1.62	1	5	44.6	31.6	17	44	26.5	37.1	72	0	0	0	0	1	1	6	1050	0	0
1	37	心外	0	1	0	27	1	1	0	1	0	0	0	0	0	0	0	0	0	4.96	30.1	14.3	0	1	0	1.83	1	8	42.2	16.3	59	50	14.3	44.3	79	0	0	0	0	0	0	13	1450	0	0
2	85	重症医学科	1	1	0	11	1	1	1	1	0	0	0	1	0	0	0	1	1	4.28	28.2	12	0	0	0	2.66	0		47.8	15.1	64	158	9.5	40.3	82	1	0	0	0	0	0	10	1150	1	0
2	86	呼吸ICU	1	1	0	8	1	1	1	1	1	0	0	0	0	0	0	0	0	4.3	31.4	10.9	0	0	0	2.86	0		42.7	14	19	29	6.3	30	37	0	0	0	0	1	0	7	850	0	0
2	68	急症ICU病区	1	1	1	16	1	1	1	0	1	0	0	1	0	1	0	1	1	4.31	45.1	12.8	0	0	1	1.21	1	3	49.9	31	25	39	3.7	22.3	128	0	1	0	0	0	0	13	2800	0	1
1	66	呼吸ICU	1	1	1	18	1	1	1	1	0	0	0	0	0	0	0	0	0	2.23	35.3	15.2	1	1	1	1.11	1	1	56.6	22.6	2	12	6.4	23.4	26	0	0	0	0	0	0	16	3400	1	0
1	75	呼吸内科	0	1	1	8	1	1	0	0	1	0	1	0	0	0	1	1	0	2.08	28.7	10.6	1	0	0	1.93	1	1	44.1	14.6	39	37	132.8	29.5	62	0	0	0	0	0	0	6	1400	0	1
2	88	神经icu	1	1	1	6	1	1	0	1	0	1	0	0	0	0	0	0	0	6.7	28.4	15	0	1	0	2.94	0		30.4	12.9	17	26	38.5	34.6	100	1	0	0	0	0	1	5	1200	0	0
1	73	神经icu	1	1	2	12	1	1	1	1	0	1	0	0	0	0	0	1	0	2.16	39.4	14.7	1	1	1	1.82	1	2	40.3	13.6	12	13	8.9	34.5	38	1	0	0	0	0	1	6	750	0	0
1	73	神经icu	1	1	2	18	1	1	1	1	0	1	0	0	0	0	0	1	0	2.05	28.8	13.9	1	0	0	0.76	1	6	48.2	20	92	42	8.8	36.5	22	0	0	0	0	0	0	15	2300	0	0
1	56	急诊icu	1	1	1	19	1	1	1	1	1	0	0	1	0	1	0	1	0	6.49	29.2	14.2	0	1	0	2.42	0		54.1	15.7	31	20	9.5	31.7	98	1	1	0	0	1	1	18	3800	0	0
1	52	呼吸内科	0	1	2	20	1	1	0	0	0	0	0	0	0	0	0	0	0	3.79	33.4	14.7	1	1	0	1.71	1	7	42.7	16.7	38	18	11.9	28.6	49	0	0	0	0	0	0	19	3000	0	0
2	22	血液内科	0	0	0	23	1	1	0	0	0	0	0	0	0	0	1	0	0	7.28	25.5	14.3	0	1	0	1.22	1	9	29.8	24.1	21	17			51	1	0	0	0	0	0	22	2300	1	0
1	65	呼吸内科	0	1	1	8	1	1	0	0	0	0	0	0	1	0	1	0	0	4.69	30.2	15.6	0	1	0	2.51	0		38.3	15.6	183	234	23.8	28	46	0	0	0	0	0	0	5	1200	0	0
1	61	icu	1	1	2	7	1	1	1	1	0	1	0	1	0	0	0	1	0	3.12	35.7	16.2	1	1	1	1.74	1	5	32.7	16.2	43	70	31.4	32.1	122.1	0	0	0	0	0	0	6	1150	0	0
1	49	南部院区康	0	2	2	12	1	1	0	1	0	0	0	0	0	0	0	0	0	3.94	26.4	13.9	1	0	0	1.56	1	9	32.5	16.5	123	82	6.8	33.1	66	1	0	0	0	0	0	9	1800	0	0
1	72	急诊icu	1	1	1	11	1	0	1	1	1	1	0	0	0	1	0	1	0	4.47	59.7	12.3	0	0	1	1.55	1	7	54.8	27	22	40	25.6	40.3	72.1	0	1	0	0	1	1	10	2200	1	0
1	78	呼吸内科	0	1	1	10	1	1	0	0	1	1	1	0	0	1	0	1	0	3.52	27.6	11.8	1	0	0	1.64	1	5	80.7	19.6	5	14	6.8	30.2	37	0	0	0	0	1	0	8	1800	0	1
2	89	南部院区老	0	1	0	30	1	1	1	1	0	1	0	0	0	1	0	0	0	5.28	49.7	14	0	0	1	1.01	1	11	48.7	18	7	17	8.8	39.8	56	0	1	0	0	0	0	20	2150	1	0
1	34	创伤骨科	0	1	0	8	1	1	0	0	0	0	0	0	0	0	0	1	0	2.97	26.3	13.7	1	0	0	0.91	1	3	27.2	16.6	40		37	37.6	74	1	0	0	0	0	0	7	850	0	0
1	83	ICU	1	1	0	12	1	1	1	1	0	1	0	0	0	0	0	1	0	4.67	29.8	15.1	0	1	0	2.61	0		35.5	18.8	237	93	20.5	21.5	74	1	0	0	0	1	0	6	750	0	0
1	83	神经骨病科	0	0	0	19	1	1	1	1	0	1	0	0	0	0	0	1	0	2.96	31.5	12.4	1	0	0	1.93	1	14	33.3	14.4	3	19	4.9	36.6	61	0	0	0	0	0	0	14	1500	0	0
1	83	急诊ICU	1	1	1	5	1	1	1	1	0	0	0	0	1	0	0	0	0	3.21	37	12.3	1	0	1	2.2	0		62.9	15	11	15	19.2	30.1	102	0	0	0	0	0	1	4	1000	0	0
1	49	急诊ICU	1	1	1	36	1	1	0	0	0	0	0	0	0	0	0	1	0	3.31	26.4	14.3	1	1	0	1.47	1	9	49.8	19.9	108	38	44.3	38.5	79	0	0	0	0	0	0	28	5800	0	0
1	42	icu	1	1	1	24	1	1	0	1	0	0	0	0	0	0	0	1	0	4.34	25.8	13.4	0	0	0	2.68	0		36.4	16.2	156	35	4.7	34.5	44	0	0	0	0	0	0	20	4200	0	0
1	80	呼吸	1	1	2	25	1	1	0	1	1	1	1	0	0	0	0	1	0	4.94	47.7	13.8	0	0	1	1.1	1	6	46.6	22.2	8	13	12	29	63	0	0	0	0	1	0	21	2900	0	1
2	54	肾内	0	1	0	13	2	1	0	0	1	0	0	1	0	1	0	0	1	2.94	26.5	14.8	1	1	0	0.5	1	6	37.9	20.5	11	22	15.3	29.4	249	0	0	0	0	0	0	11	1250	1	0
1	72	血液内科	0	1	0	11	1	1	1	0	1	0	0	0	0	1	1	0	0	5.47	27.1	18.3	0	1	0	1.27	1	10	34.8	18.3	15		21.9	24.9	58	0	1	0	0	0	0	10	1150	0	0
1	62	icu	1	1	1	5	1	1	0	1	0	0	0	0	0	0	0	1	0	3.52	36.7	13.4	1	0	1	1.38	1	2	47.4	17.9	8	30	29.9	32.1	199	0	0	0	0	0	0	4	1000	0	0
1	66	呼吸内科	0	1	1	20	1	0	0	0	0	0	0	0	0	0	0	0	0	2.74	26.4	12.4	1	0	0	1.79	1	17	41.2	14.4	40	21	15.9	29.9	61	0	0	0	0	0	0	17	3600	0	0
1	57	呼吸内科	0	1	1	5	1	0	0	0	0	0	0	0	0	0	0	0	0	3.79	30.1	15.5	1	1	0	2.24	0		30.7	21.5	118	39	58.8	31.8	72	0	0	0	0	1	0	4	1000	0	0
1	61	呼吸内科	1	1	1	12	1	1	1	1	0	1	0	1	1	0	0	0	0	2.44	30.7	16.2	1	1	0	1.26	1	3	29.4	16.3	5	16	21.2	32.2	53	1	0	0	0	0	0	10	2200	1	0
2	83	呼吸内科	0	1	1	10	1	0	0	1	0	0	0	0	0	0	0	0	0	7.44	37.2	15	0	1	1	2.15	0		57.9	15.4	19	21	22.2	35.4	104.5	0	0	0	0	1	0	9	2000	0	0
1	78	急诊icu	1	1	1	9	1	1	1	1	0	0	0	0	0	1	0	1	1	3.56	28.6	14.3	1	1	0	0.38	1	2	39.9	28.9	87	142	6.1	32.4	150	0	1	0	1	0	0	7	1600	0	1
1	80	神经ICU	1	1	2	9	1	1	0	0	0	0	1	0	0	0	0	0	0	2.88	30.6	11.6	1	0	0	1.95	1	7	46.6	14.6	19	24	12.8	41.2	46.9	1	0	0	0	0	0	7	1500	0	0
1	84	急诊医学中	0	1	2	11	3	0	0	1	0	0	0	0	0	0	0	0	0	4.67	30.3	17.7	0	1	0	2.2	0		40	20.7	7	13	18.7	30.2	87	0	0	0	0	0	0	9	1750	0	0
1	78	呼吸内科	0	1	1	11	1	1	0	0	1	0	1	0	0	1	0	1	0	3.71	29.2	14.3	1	1	0	2.92	0		27	13.6	45	170	6.2	30.7	82	0	1	0	0	1	0	5	1200	0	0
2	74	神经ICU	1	1	0	15	1	1	1	1	0	1	0	0	0	0	0	0	0	3.52	26.3	13	1	0	0	1.27	1	10	26.1	16	8	16	11.5	34.3	45	1	0	0	0	0	0	10	1150	0	0
1	54	肝胆外科	0	1	1	13	3	1	0	0	0	0	0	0	0	0	0	0	0	3	33.2	12.6	1	0	0	1.51	1	12	43.4	15.3	20	22	17.9	30.8	51	0	0	0	0	0	0	12	2600	0	0
1	63	神经ICU	1	1	0	8	1	1	0	1	0	0	0	0	0	0	0	0	0	4.37	30.7	14.4	0	1	0	2.58	0		25.8	14.4	42	22	17.7	37.9	83	1	0	0	0	0	0	6	750	0	0
2	85	老年医学科	0	1	2	15	1	1	0	1	0	0	0	1	0	1	0	0	0	4.22	27	12.5	0	0	0	2.7	0		33.4	14.5	11	16	7.5	29.4	97	1	0	0	0	0	1	13	1850	0	0
1	76	icu	1	1	1	14	1	1	0	1	0	0	0	0	0	0	0	0	0	4.52	28.8	13.4	0	0	0	2.14	0		45.5	21	15	15	13.6	28.7	67	0	0	0	0	0	0	12	2600	0	0
1	81	康复医学科	0	0	0	10	1	1	1	0	1	0	0	0	1	0	0	0	0	5.59	48.2	12	0	0	1	3.47	0		52.7	14	34	42	4.9	28.5	39	0	1	0	0	0	1	9	1000	0	0
1	94	急症	1	0	0	10	1	1	0	0	1	1	1	0	0	0	0	1	0	3.35	21.9	15.8	1	1	0	2.33	0		32.9	16.6	12	32	11.4	35.1	49	0	0	1	0	1	0	8	900	0	0
1	72	呼吸科	0	1	0	17	1	1	1	1	1	0	0	1	1	1	0	0	0	3.16	28.2	12.2	1	0	0	1.09	1	9	97.8	30.9	42	3	9.8	34.2	73	0	0	0	0	0	0	15	1650	0	1
1	72	重症医学科	1	0	0	16	2	1	1	1	0	0	0	0	0	1	0	1	1	2.08	37.5	17	1	1	1	1.71	1	3	39.3	16.4	23	26	21.4	30	225	0	0	0	0	0	0	9	1000	1	0
1	74	急诊医学中	1	1	1	14	1	1	0	0	0	0	1	0	0	1	0	1	0	3.76	29.7	11	1	0	0	1.29	1	7	67.1	30	13	11	2.1	28.8	79	1	0	0	0	1	0	12	2600	0	0
1	65	重症医学科	1	0	0	11	1	1	0	1	0	1	0	0	0	1	0	1	1	4.28	31.5	17.9	0	1	0	1.76	1	10	36.3	16	39	133	9.5	32.1	221	1	0	0	0	1	0	10	1100	0	1
1	69	呼吸危重症	1	1	1	7	1	1	0	1	1	1	0	0	0	0	1	0	0	2.67	26.1	13	1	0	0	0.56	1	2	57.6	28.9	20	22	6.7	27	30	0	0	0	0	0	0	6	1400	0	1
1	78	呼吸内科	0	1	1	16	1	1	1	1	0	0	0	0	0	0	0	1	0	2.39	31.8	13.1	1	0	0	1.45	1	4	39.7	15.4	10	8	6.1	36.3	62	0	1	0	0	1	1	12	2600	0	0
1	70	重症医学科	1	0	0	17	2	1	1	0	0	0	0	0	0	1	0	1	0	4.21	33.6	13	0	0	0	3.68	0		37.1	15.9	46	118	10.6	33.6	134	0	0	1	0	1	0	16	1700	0	0
2	67	重症医学科	1	1	1	6	1	1	0	0	0	0	1	0	1	0	0	1	0	3.91	28.5	12.7	1	0	0	1.03	1	1	40.4	17.6	223	212	9.8	30.9	58	0	0	1	0	1	0	4	1000	0	0
1	85	呼吸科	0	1	1	11	1	1	0	1	1	1	1	0	0	0	1	1	0	3.65	27.1	13.1	1	0	0	1.78	1	9	35.2	19	17	20	4.7	28.2	91	0	0	1	0	0	0	9	2000	0	0
1	61	急症	1	1	1	17	2	1	0	0	0	0	0	0	0	0	1	1	0	8.9	40.2	12	0	0	1	1.5	1	12	34.7	15	12	24	7.7	36.3	80	1	1	0	0	1	0	16	3400	0	0
1	53	康复医学科	0	0	0	9	1	0	0	0	0	0	0	0	1	1	0	1	0	3.21	32.2	13.8	1	0	0	1.42	1	8	37.4	13.1	18	23	8.7	27	56	0	0	1	0	1	0	8	900	0	1
1	54	EICU	1	1	1	20	3	1	0	0	0	0	0	0	0	0	1	1	0	6.64	30.3	13.1	0	0	0	1.08	1	6	51.4	21.6	403	269	21.4	26.1	77	0	0	0	0	0	0	16	3400	0	1
1	54	胃肠外科/�	1	2	1	26	3	1	0	0	0	0	0	0	0	0	1	0	0	3.18	33.4	15.9	1	1	0	1.4	1	4	60.9	22.2	189	69	20.9	33.9	38	1	0	0	0	1	0	7	1700	0	0
1	15	血液内科	0	0	0	8	3	0	0	0	0	0	0	0	0	0	0	0	0	2.86	31.6	13.4	1	0	0	0.75	1	5	46.3	16.5	31	25	7	35.2	80	0	0	0	0	0	0	7	800	0	1
1	78	急诊医学中	1	1	1	18	1	1	0	1	1	0	0	0	0	0	0	1	0	3.25	28.7	12.9	1	0	0	0.73	1	3	47.9	16.2	17	8.7	32.6	34		1	0	0	0	0	0	16	3400	0	0
1	73	全科医学科	0	0	0	15	1	1	0	0	0	0	0	0	0	0	1	0	0	4.53	33.6	13.7	0	0	0	2.14	0		37.8	15.5	28	4.8	32	51.4	163.92	0	0	0	0	0	0	12	1300	0	0
2	79	全科医学科	0	0	1	16	1	1	1	1	1	0	0	1	0	0	0	0	0	6.15	30.7	12.1	0	0	0	2.74	0		32.7	16	18	8	31.8	50		1	0	0	0	0	0	7	1600	0	0
1	76	全科医学科	0	0	0	13	5	1	0	1	0	0	0	1	1	0	1	1	0	2.55	29.9	13.2	1	0	0	1.89	1	7	30.8	14.7	18	18	5.8	36.4	98	1	0	0	0	0	0	7	800	0	0
1	51	重症医学科	1	1	0	6	1	1	0	0	0	0	0	0	0	1	0	1	0	4.26	54.6	13.7	0	0	1	4.5	0		65	15.5	52.7	99	13.5	35.1	52	0	1	0	0	0	0	5	650	0	0
1	64	重症医学科	1	1	0	11	1	1	0	0	0	0	1	0	0	1	0	1	0	4.26	38.3	13.2	0	0	1	2.71	0		48.1	14.8	12	93	6.1	27.9	16	1	1	0	0	0	0	7	850	0	0
1	53	重症医学科	1	1	0	8	1	1	0	0	0	0	0	0	0	1	0	1	0	4.85	37	15.3	0	1	1	2.38	0		46.2	15.1	82.5	80.6	9.2	31.8	60	0	1	0	0	1	0	7	850	0	0
1	63	重症医学科	1	1	0	7	1	1	0	0	0	0	0	0	0	0	0	1	0	5.8	39.6	13.1	0	0	1	4.88	0		33.3	14.7	96.9	86	12.6	29.7	66	1	0	0	0	1	0	3	450	0	0
2	82	重症医学科	1	1	1	7	1	1	0	1	0	0	0	1	1	1	0	1	1	5.6	42.9	18.1	0	1	1	1.4	1	4	68	15.8	99.7	167.8	8.5	24.9	43	0	1	0	0	1	0	6	1400	0	0
1	43	重症医学科	1	1	1	11	1	1	0	0	0	0	0	1	1	1	0	1	1	5.66	52.7	15.4	0	1	1	1.98	1	10	76.3	30.7	60.9	53.1	8.9	35.5	131	1	1	0	0	0	0	10	2200	0	1
1	38	重症医学科	1	1	0	5	1	1	0	0	0	0	0	1	0	0	0	1	1	3.28	35.2	17.7	1	1	1	1.15	1	4	37.7	15.4	12.4	42.2	15.8	30.4	239	0	0	0	0	1	0	4	550	0	0
1	57	重症医学科	1	1	1	6	1	1	0	0	0	0	0	0	0	0	0	1	0	2.97	54.1	17.3	1	1	1	3.98	0		38.1	18.5	90.8	59.9	42.7	34.3	56	1	0	0	0	0	0	5	1200	0	0
1	50	重症医学科	1	1	1	5	1	1	0	0	0	0	0	0	0	0	0	0	0	4.12	37.8	13.3	0	0	1	4.12	0		37.6	13.6	78.2	85.3	16.2	32.2	55	0	0	0	0	1	0	4	1000	0	0
1	83	重症医学科	1	1	0	9	1	0	1	1	0	0	0	1	0	1	0	1	1	2.46	34.1	13.3	1	0	1	1.41	1	7	Above the detection line	17.6	21.2	25.4	9.2	33.2	291.2	0	1	0	0	0	0	7	850	0	1
1	63	重症医学科	1	1	0	9	1	0	0	0	0	0	0	0	0	1	0	1	0	4.72	40.4	18.2	0	1	1	1.6	1	5	33.3	18.6	960	1692.6	32.9	24.7	141.1	0	1	0	0	0	0	5	650	0	0
1	60	心内科重症	1	1	0	8	4	0	0	0	1	0	0	1	1	0	0	0	0	3.69	39.7	14.6	1	1	1	3.84	0		66.2	20	5.7	36.6	11.4	34.3	76	0	0	0	0	1	0	7	850	0	0
1	48	神经外科	0	1	0	14	1	1	0	1	0	0	0	0	0	1	0	1	0	8.4	38.9	15.1	0	1	1	3.93	0		35.6	14.2	100.4	143.4	0	31.4	54	0	1	1	0	1	0	10	1150	0	0
2	67	肝胆外科	1	1	0	4	3	1	0	1	0	0	0	0	1	1	0	0	0	2.86	32.3	13.2	1	0	0	1.77	1	3	33.6	14.4	19.5	15.1	31.4	34	102	1	0	0	0	1	0	3	450	0	0
1	66	重症医学科	1	1	0	10	3	0	0	0	0	0	0	1	1	0	1	1	0	3.2	32.6	14.2	1	1	0	1.49	1	9	45	16.5	73.4	43.5	64.9	27.8	78	0	0	0	0	1	0	9	1050	0	0
1	46	重症医学科	1	1	0	38	3	1	0	0	0	0	0	0	1	0	0	0	0	3.21	34.3	12.4	1	0	1	2.98	0		26.7	14	24.3	32.8	35.6	30.9	43	1	0	0	0	1	1	20	2150	0	0
2	63	呼吸与危重	0	1	0	6	1	1	0	0	0	0	1	0	0	0	0	1	0	6.02	28.3	12	0	0	0	3.86	0		33.9	15.5	13.3	16	8.8	25	41	0	0	0	0	0	0	3	450	0	0
1	77	重症医学科	1	1	1	13	1	1	0	1	0	0	1	0	0	0	0	1	0	6.16	32.6	13.7	0	0	0	3.84	0		37	18.2	36	73	14.2	28.6	141	1	0	0	0	0	0	12	2600	0	0
2	74	重症医学科	1	1	1	4	1	1	0	1	0	1	1	0	0	0	0	1	0	4.24	51.2	12.1	0	0	1	3.85	0		75.4	18.7	26	33	12.6	32.5	200	1	0	0	0	1	0	3	800	0	0
2	59	肝胆胰外科	0	1	1	6	3	1	0	0	0	0	0	0	0	0	0	0	0	3.52	42.4	13.9	1	0	1	2.23	0		52.7	16.8	10	20	9.6	29.5	34	0	0	0	0	0	1	5	1200	0	0
1	55	血液内科	0	1	0	8	1	0	0	0	0	0	0	0	0	0	1	0	0	6.03	51.1	16.3	0	1	1	3.97	0		70.9	18	12	12	10.2	23.2	33	0	0	0	0	0	0	6	750	0	0
2	54	血液内科	0	1	0	23	2	1	0	0	1	1	0	0	0	0	1	0	0	2.7	44.3	12.8	1	0	1	1.12	1	14	68.8	23.5	15	69	16.9	40.6	32	0	1	0	0	0	0	22	2350	0	0
1	76	重症医学科	1	1	1	8	3	1	0	1	0	0	1	0	0	0	0	0	0	2.38	32.3	12.7	1	0	0	1.16	1	1	62.4	23.3	55	70	134.1	28.1		0	0	0	0	0	0	7	1600	0	0
2	94	呼吸与危重	0	1	0	14	1	1	0	0	0	0	0	0	0	0	0	0	0	2.15	27.4	11.8	1	0	0	0.83	1	5	44.6	15.3	17	16	12.2	32.3	38	1	0	0	0	1	0	12	1350	0	0
2	76	呼吸与危重	0	1	0	12	1	0	0	1	0	0	0	0	0	0	0	0	0	2.78	24.4	13.3	1	0	0	0.66	1	7	28.6	15	6	17	14.8	34.4	68	1	0	0	0	1	0	9	1050	0	0
1	79	呼吸与危重	0	1	0	12	1	1	0	1	0	0	1	0	0	0	0	1	0	2.48	26.4	14.4	1	1	0	0.76	1	8	34.7	15.6	37	15	7.1	31.3	50	1	0	0	0	1	0	11	1250	0	0
2	61	呼吸与危重	0	1	0	12	1	1	1	0	0	0	0	0	0	0	1	1	0	2.01	24.4	14.4	1	1	0	0.81	1	3	36.5	14.5	36	21	12.6	37.6	46	0	0	0	0	0	0	8	950	0	0
1	66	咽喉科	0	1	0	12	1	1	0	1	0	0	0	0	0	0	1	1	0	5.86	26.8	13.1	0	0	0	3.97	0		28.8	14.1	19	34	12.9	33.3	52	0	0	0	0	0	0	5	650	0	0
2	87	急诊医学科	0	1	0	5	1	1	0	0	0	0	0	0	0	1	0	1	0	4.43	35	17.5	0	1	1	3.45	0		43.6	24.7	104.8	218.6	46.3	22.2	97	1	1	0	0	0	0	3	450	1	0
1	83	重症医学科	1	1	0	9	3	1	0	1	0	0	0	1	0	1	0	1	1	6.26	42.8	15.5	0	1	1	2.61	0		78.3	19	59.1	79	12.2	45	74.5	0	1	0	0	1	0	8	950	0	1
1	33	神经外科	0	0	0	6	1	1	0	1	0	0	0	0	0	0	0	0	0	4.47	28.9	15.6	0	1	0	3.63	0		28.2	13.8	50.3				61.1	0	0	0	0	0	0	4	500	0	0
1	47	神经内科	0	0	0	6	1	1	0	0	0	0	0	0	1	0	1	0	0	2.09	28.3	17.2	1	1	0	1.09	1	1	49.9	18.8	37.5	226.4	44.2	34.1	16.6	0	0	0	1	0	0	5	600	1	0
2	85	重症医学科	1	1	0	11	3	1	1	1	0	0	0	1	0	1	1	1	0	4.76	43.4	14.9	0	1	1	1.12	1	4	41	16.2	8.9	15.7	5.2	25.2	65.6	1	0	0	0	0	0	10	1150	1	0
2	80	重症医学科	1	1	0	7	1	1	0	0	0	0	0	0	0	1	0	1	0	2.27	33.8	12.1	1	0	0	2.12	0		51.2	17.5	9.1	51.9	19.3	42.2	31.7	1	1	0	0	1	0	5	650	1	0
1	45	重症医学科	1	2	1	12	1	1	0	0	0	0	0	0	0	1	0	1	0	5.58	41.8	12.3	0	0	1	2.47	0		44.3	13.6	55.4	91.1	11.1	36.9	26.4	0	1	0	0	1	0	5	1300	0	0
1	88	呼吸内科	0	1	0	11	1	1	1	0	1	0	0	0	0	1	0	0	0	3.6	40.5	14.1	1	1	1	0.55	1	3	69.2	24.1	5.3				33.5	0	1	0	0	0	0	10	1150	0	0
1	37	重症医学科	1	2	1	9	1	1	0	1	0	0	0	1	0	1	0	1	1	3.32	37	12.1	1	0	1	1.25	1	5	71.8	15	8.6	19.4	11	32.8	162.5	0	1	0	1	1	0	8	1900	0	1
1	28	重症医学科	1	1	0	12	3	1	0	0	0	0	0	0	1	1	0	1	0	2.21	33.5	15.6	1	1	0	1.37	1	3	50.5	17.9	64.2	37.7	35.2	24.7	68.4	0	0	0	0	1	0	11	1250	0	0
1	70	重症医学科	1	1	0	6	1	0	0	1	0	0	1	1	1	1	0	1	0	5.75	34.2	13.1	0	0	1	3.08	0		30.5	13.8	3.3	18.3	9.3	33.3	106.1	0	1	0	0	0	0	5	650	0	0
2	42	神经外科	0	1	1	9	1	1	0	0	0	0	0	1	0	0	1	0	0	4.48	28.6	11.8	0	0	0	2.02	0		32	14.6	20				127.3	0	0	0	1	0	0	8	1800	0	0
2	63	重症医学科	1	2	1	5	3	0	0	1	1	1	0	1	0	1	0	1	1	6.9	34.8	16.7	0	1	1	1.95	1	4	42.4	28.8	40.2	49.2	48	24.2	158.6	1	1	0	0	1	0	4	1100	0	1
1	56	呼吸内科	0	1	1	10	1	1	0	1	0	0	0	0	1	0	0	0	0	5.01	33.4	13.7	0	0	0	1.12	1	9	34.2	13.7	15.2	15	12.5	36	46	1	0	0	0	0	1	9	2000	0	0
1	42	重症医学科	1	1	0	8	1	1	0	0	0	0	0	0	0	0	0	0	0	5.27	30.1	12.8	0	0	0	3.54	0		31.7	13	70	41.6	19.1	32.7	35.9	0	0	0	0	1	0	3	450	0	0
1	89	重症医学科	1	0	0	6	1	1	0	0	0	0	0	1	1	1	1	1	0	5.01	39	15.2	0	1	1	1.8	1	5	104.1	46.7	31.9	27	21.7	25.7	43.3	1	1	0	0	1	0	5	600	0	0
1	79	呼吸内科	0	1	0	7	1	1	0	1	0	0	0	0	0	1	0	0	0	2.15	54.4	14.9	1	1	1	1.46	1	5	61.2	17.5	8.2	17.1	11.8	25.8	20.1	1	1	0	0	1	1	5	650	1	0
1	56	神经外科	0	0	0	11	1	1	0	0	0	0	0	0	1	0	0	1	0	7.83	31.2	13.2	0	0	0	3.54	0		39.4	13.5	407.7	265.1	8.9	34.7	21.7	0	0	0	0	0	0	8	900	0	0
1	67	呼吸内科	0	1	0	10	1	1	0	0	1	0	0	1	0	1	1	1	0	4.88	29.7	12.4	0	0	0	3.14	0		38.4	13.8	7.9	12.9	8.3	32.7	27.2	1	1	0	1	0	1	6	750	0	0
1	63	重症康复科	0	2	1	11	1	1	1	0	0	0	0	0	0	0	0	1	0	3.51	43.5	13.8	1	0	1	2.76	0		37.4	13.1	30.8	68.7	15.9	25.3	108.4	1	0	0	1	1	1	10	2300	0	0
1	86	神经重症监	1	1	0	15	1	1	0	0	0	0	0	0	0	0	0	1	0	5.92	40.6	15.5	0	1	1	1.4	1	9	39.9	15.1	14.1	21	7.7	21.1	77.6	1	0	0	0	1	1	11	1250	0	0
1	61	重症医学科	1	2	1	8	1	1	1	1	0	0	0	1	1	1	0	1	0	3.23	32.2	14.8	1	1	0	1.73	1	7	43.5	23.1	70.9	79.4	88.5	30.6	134.2	1	1	0	0	1	0	7	1700	0	0
2	56	重症康复科	0	0	0	8	1	0	0	1	0	0	0	0	1	0	0	0	0	2.65	31.5	12.5	1	0	0	3.32	0		34.5	14.8	33.1	24.2	10.6	30.9	30.5	0	0	0	0	1	0	7	800	0	0
1	62	肿瘤科/血�	0	1	0	12	3	1	0	0	0	0	0	1	1	0	1	0	0	3	26.3	14.2	1	1	0	1.22	1	7	35.4	15.7	140.3	61.6	22.9	35.6	61.6	0	0	0	0	0	0	7	850	0	0
1	69	肝胆外科	0	1	0	7	1	1	0	0	0	0	0	0	0	0	1	0	0	3.32	46.6	14.7	1	1	1	1.77	1	6	49.2	16.8	10.5	23.2	43.9	38	57.2	0	0	0	0	0	0	6	750	0	0
1	64	重症医学科	1	2	1	4	3	1	0	1	0	1	0	0	1	1	0	1	1	3.82	31.2	13.2	1	0	0	3.39	0		55	19	219.5	113.9	26.8	31.7	160.9	0	1	0	0	1	0	3	900	1	0
2	75	重症医学科	1	1	0	7	3	1	0	0	0	0	0	0	0	1	1	1	1	2.46	32.5	15.6	1	1	0	1	1	3	38.8	20.1	70.6	55.1	88.1	31.4	320.1	0	1	0	0	1	0	6	750	0	0
1	82	呼吸内科	0	0	0	12	1	1	0	0	1	0	0	0	0	1	0	1	0	5	31.8	12.7	0	0	0	1.82	1	10	38.6	16.5	14.6	19.3	9.4	20.6	44	0	1	0	0	0	0	10	1100	0	0
1	49	消化内科	0	1	0	12	3	1	0	0	0	0	0	0	1	0	0	0	0	2.8	40.4	14.7	1	1	1	1.13	1	2	60.6	25.3	25.1	32.1	25.2	30.8	36.6	0	0	0	0	1	0	11	1250	0	0
1	44	肿瘤科/血�	0	1	0	31	2	1	0	0	0	0	0	0	1	1	1	0	0	4.88	29.7	13.9	0	0	0	4.14	0		35.3	14	219.5	168.8	58.6	33.9	94.6	0	1	0	0	0	0	30	3150	0	0
1	31	重症康复科	0	0	0	23	1	1	0	0	0	0	0	0	0	1	0	0	0	4.3	34.9	13.5	0	0	1	3.51	0		43.7	15.8	160.1	32.5	17.9	37.1	14.7	1	1	0	0	0	0	22	2300	0	0
1	80	重症医学科	1	1	0	16	1	1	1	1	0	0	0	1	0	0	0	1	0	4.53	32.3	14.1	0	1	0	1.52	1	12	35.7	15.5	15.7	23.3	8.2	26.8	211.9	1	1	0	0	0	0	14	1550	0	0
1	44	肿瘤科/血�	0	1	0	23	2	1	0	0	0	0	0	0	1	0	1	0	0	5.01	30	12.1	0	0	0	2.41	0		45	14.9	56.3	21.8	31.6	24.6	38.5	1	0	0	0	0	0	21	2250	0	0
2	85	疼痛科	0	1	0	28	2	0	0	0	0	0	1	0	0	0	0	0	1	4.71	33	12.03	0	0	0	0.71	1	12	48.5	14.8	20.1	33.1	55.9	38.4	101	0	0	0	0	0	0	27	2850	0	0
1	71	血液内科	0	1	0	13	1	0	0	1	0	0	0	0	0	0	1	0	0	4.01	34.8	17.5	0	1	1	1.29	1	10	40.2	14.8	6.6	15.9	13.7	26.4	62	0	0	0	0	0	0	11	1250	0	0
2	88	肛肠外科	0	1	0	5	3	1	0	1	0	1	0	0	0	0	0	1	0	4.27	48.9	15	0	1	1	1.42	1	3	44.2	19.7	7.7	14.9	27	35.1	102	0	0	0	0	0	0	4	550	0	0
2	64	急诊内科	0	1	0	9	3	0	0	0	0	0	0	0	0	0	0	1	0	3.08	33.8	13.5	1	0	0	1.37	1	4	50.3	16.3	24.9	15.7	22.8	32.1	71	0	0	0	0	0	0	7	850	0	0
1	63	血液内科	0	1	1	8	2	1	1	0	0	0	0	1	1	0	1	0	0	2.34	45.4	14.6	1	1	1	1.27	1	7	61.6	18.5	20.6	10.1	32.3	29.8	45	1	0	0	0	0	0	7	1600	0	0
2	59	血液内科	0	1	0	5	1	0	0	0	0	0	0	0	0	0	0	1	1	6.76	30.4	11.2	0	0	0	5.47	0		34.5	11.9	8.6	15.2	14.9	35.6	84	0	0	0	0	0	0	4	550	1	0
1	65	血液内科	0	1	0	10	2	1	1	0	0	0	0	0	0	1	0	0	0	2.92	31.1	15.2	1	1	0	0.65	1	2	44.2	18.9	29.1	30.2	41.6	22.5	97	0	0	0	0	0	0	9	1050	1	0
1	66	急诊内科	0	0	0	12	1	1	1	0	1	0	0	0	0	0	0	0	0	4.64	53.4	15.9	0	1	1	1.46	1	11	49.9	18.8	47.4	22	10.9	33.4	63	0	0	0	0	1	1	11	1200	0	0
1	52	神经外科	0	1	0	4	1	1	0	0	0	0	0	0	0	1	0	1	0	4.17	35.5	12	0	0	1	3.85	0		39	13.5	184.1	79.6	6.5	38.5		0	1	0	0	0	0	2	350	0	0
1	97	ICU	1	0	0	13	1	1	0	0	0	0	0	0	0	1	0	1	1	3.99	32.4	11.7	1	0	0	1.31	1	6	45.6	18.5	23.5	75.8	15	30.6	94	0	1	0	0	1	0	12	1300	0	1
2	83	血液内科	0	0	0	7	1	0	0	0	0	0	0	0	0	0	0	0	0	3.49	23.4	13.2	1	0	0	1.38	1	6	32.9	17.3	14.2	20	17.9	24.9	73	0	0	0	0	0	0	6	700	0	0
2	65	血液内科	0	1	1	3	1	1	0	1	0	0	0	0	0	1	0	1	0	3.83	31.3	11.7	1	0	0	2.62	0		47.9	13.8	21.7	20.3	13.6	31.6	60	0	1	0	0	0	0	2	600	0	1
1	15	肝胆外科	0	1	1	6	2	1	0	0	0	0	0	0	0	0	0	0	0	3.6	37.4	14.3	1	1	1	1.57	1	5	45.7	17.6	41.3	16.8	13.8	26.8	40	0	0	0	0	0	0	5	1200	0	0
1	79	重症医学科	1	1	1	9	1	1	0	1	0	1	0	1	0	1	0	1	1	3.22	58.9	17.3	1	1	1	1.43	1	6	56.4	23	45	22.6	27.2	25.8	131	1	1	0	0	0	0	7	1600	0	0
2	57	血液内科	0	0	0	8	1	1	0	0	0	0	0	1	0	0	1	0	0	5.08	22.5	13	0	0	0	6.99	0		28.9	13.7	14.6	9.4	15	26.9	50	0	1	0	0	0	0	2	300	0	0
1	18	血液科	0	1	0	11	3	0	0	0	0	0	0	1	0	1	1	0	0	7.5	39.6	13.8	0	0	1	3.66	0		40.5	14.8	28.5	32.6	20.1	18.7	282	0	1	0	0	0	0	3	450	1	0
1	65	急诊内科	0	2	2	13	1	1	1	0	0	0	0	1	0	0	0	0	0	5.37	48.8	12.2	0	0	1	1.97	1	12	68	16.5	6.3	14.6	2.9	30.6	189	0	0	0	0	0	0	12	2000	0	0
2	67	血液内科	0	0	0	20	2	0	1	0	0	0	0	0	0	0	1	0	0	5.75	28.5	13.6	0	0	0	2.55	0		40.3	14.6	23.5	19.4	17.8	21.3	34	0	0	0	0	0	0	18	1900	0	0
1	85	ICU	1	0	0	10	5	1	1	1	1	0	1	0	0	1	0	1	0	4.68	36.3	13.2	0	0	1	3.35	0		43.1	14.9	23.4	27.7	7.7	24.3	65	0	1	0	0	1	0	9	1000	0	0
2	90	ICU	1	1	0	8	5	1	1	0	1	0	0	1	0	0	0	1	0	3.79	24.5	12	1	0	0	2.21	0		27.6	12.9	50.1	42.2	13.4	36.3	88	0	0	0	0	1	0	3	450	0	0
1	22	血液内科	0	1	1	10	1	0	0	0	0	0	0	0	0	0	1	0	0	4.35	26.2	13.4	0	0	0	4.03	0		40.5	20.7	11	11	5.54	32.9	41.2	0	1	0	0	1	0	6	1400	0	0
1	87	重症医学三	1	1	1	7	1	1	0	1	0	0	0	0	0	1	1	1	0	2.05	36.1	13.4	1	0	1	1.14	1	5	92.8	76.7	16	42	63.3	26.3	83	0	1	0	0	1	0	6	1400	0	0
1	32	器官移植肝	0	1	0	17	3	1	0	0	0	0	0	0	1	0	0	0	0	2.18	40.6	18.2	1	1	1	0.86	1	1	79.9	29.8	53	68	171.21	29	59.33	0	0	0	0	0	0	16	1750	0	0
1	66	重症医学三	1	0	0	13	2	1	0	0	0	0	0	0	0	0	0	1	0	4.91	31.4	13.6	0	0	0	3.42	0		33.8	13.7	54	98	8.64	31.3	83.7	0	0	0	0	1	0	9	1000	0	0
2	67	重症医学二	1	2	1	9	1	1	0	0	1	0	0	0	0	0	0	1	0	7.03	28.3	12.5	0	0	0	1.74	1	6	27.7	12.8	16	20	8.34	40.4	92.85	0	0	0	0	1	0	6	1450	0	0
1	68	东院重症医	1	1	1	11	1	1	0	0	0	0	0	0	0	1	1	1	1	2.94	41.2	14.6	1	1	1	1.08	1	2	79.8	21.6	2	12	13.95	36.5	349.1	0	1	0	0	1	0	10	2200	1	0
1	37	重症医学三	1	1	1	13	4	1	0	0	0	0	0	0	0	0	0	0	0	6.74	26.7	13.3	0	0	0	2.59	0		40.1	15.6	33	50	34.52	27.4	55.4	1	0	0	0	0	0	10	2200	0	0
1	76	重症医学三	1	1	1	11	1	1	0	0	0	1	0	0	0	0	0	0	0	3.89	29.1	14.2	1	1	0	1.29	1	5	43.5	18.1	24	30	22.19	30.4	64	0	0	0	0	1	0	9	2000	0	0
2	55	血液内科	0	1	1	4	2	0	0	0	0	0	0	0	1	1	1	1	0	3.84	34.8	12.9	1	0	1	3.31	0		50.3	19.2	19	22	19.25	19.8	82.05	0	1	0	0	0	0	2	600	0	0
1	44	血液内科	0	0	0	18	2	0	0	0	0	0	0	0	0	0	1	0	0	2.84	29.6	12.5	1	0	0	2.13	0		38	19.6	11	14	34	38.9	69.4	0	0	0	0	1	0	17	1800	0	0
1	60	东院重症医	1	1	0	6	3	1	1	0	0	0	0	0	0	0	0	0	0	9.18	52.1	17.1	0	1	1	6.14	0		50.9	15.6	587	366	178	35.1	245.2	0	0	0	0	1	0	4	550	0	0
1	45	东院重症医	1	1	0	14	1	0	0	0	0	0	0	0	1	1	0	1	1	4.72	48.2	17.9	0	1	1	0.95	1	2	77.2	19.7	210	140	36.4	32.5	162.8	0	1	0	0	1	0	13	1450	0	0
1	14	血液内科	0	1	0	13	3	0	0	0	0	0	0	0	0	0	1	0	0	5.96	30.7	12.4	0	0	0	2.9	0		32.1	13.1	21	19	21.87	38.2	42.51	0	0	0	0	1	0	4	550	0	0
2	54	重症医学二	1	1	1	17	2	1	0	0	0	0	0	0	0	1	0	1	1	4.98	50.6	18.8	0	1	1	1.08	1	3	65.7	25.4	139	60	497.73	33.6	299.76	1	1	0	0	0	0	16	3400	0	0
1	55	血液内科	0	1	1	7	1	0	0	0	0	0	0	0	0	0	1	0	0	3.78	26.3	12.1	1	0	0	2.5	0		30.5	13.5	10	11	14.68	35.7	56	1	0	0	0	0	0	5	1200	0	0
1	46	重症医学三	1	0	0	10	2	1	0	0	0	0	0	0	0	1	0	1	0	6.95	31.6	15.1	0	1	0	1.59	1	9	46.1	22.8	34	39	40.09	26.3	91.4	0	1	0	0	1	0	9	1000	1	0
1	41	烧伤与创面	0	1	1	7	4	1	0	0	0	0	0	0	0	1	0	0	0	2.64	23.3	17.2	1	1	0	0.95	1	2	53	23.2	103	41	34.09	30.6	33.04	1	1	0	0	1	0	6	1400	0	0
1	81	重症医学一	1	2	1	9	1	0	1	1	0	0	0	1	0	1	0	1	1	3.56	39.4	15.6	1	1	1	1.66	1	7	67.7	18.3	8	19	7.92	32.3	68.89	1	1	0	0	1	0	8	1900	0	0
1	70	血液内科	0	0	0	8	1	1	1	1	0	0	0	1	1	0	1	0	0	3.56	26.4	13.8	1	0	0	2.56	0		29.2	13.7	13	27	15	33.7	78.1	0	0	0	0	0	0	6	700	0	0
2	39	东院重症医	1	1	1	7	2	0	0	0	1	0	0	0	1	0	0	0	1	3.5	37.9	13.9	1	0	1	1.53	1	4	62.8	17.2	43	82	53.34	34.6	175.4	0	0	0	0	1	0	6	1400	0	0
1	70	器官移植肝	0	1	0	13	3	1	0	0	0	0	0	0	1	0	0	0	0	3.06	31.8	12.5	1	0	0	1.14	1	12	61.2	23.6	20	31	28.34	33.3	83.3	1	0	0	0	1	0	12	1350	0	1
1	70	器官移植肝	0	1	1	11	3	1	0	0	0	0	0	0	1	1	0	1	0	2.61	34.5	15.5	1	1	1	1.44	1	5	56.6	22.6	37	26	44.41	31.6	110.7	0	1	0	0	1	0	10	2200	0	0
1	44	血液内科	0	0	0	11	1	0	0	0	0	0	0	0	1	0	1	0	0	2.94	27.3	12.6	1	0	0	1.01	1	4	32	14.8	11	17	7.15	23.2	37.29	0	0	0	0	1	0	8	900	1	0
1	44	血液内科	0	0	0	18	1	1	0	0	0	0	0	0	1	0	1	0	0	4.38	31.9	12.6	0	0	0	2.56	0		34	13.2	9	11	29.66	26.1	36.6	0	0	0	0	1	0	17	1800	0	0
1	44	血液内科	0	0	0	9	3	0	0	0	0	0	0	0	1	0	1	0	0	2.72	28.1	10.4	1	0	0	1.39	1	4	43.3	17.4	55	51	37.02	29.5	77.94	0	1	0	0	1	0	8	900	0	1
1	79	重症医学三	1	1	0	5	3	0	0	1	0	0	0	0	0	1	1	1	0	4.68	43.5	16.6	0	1	1	1.36	1	4	60.9	24.3	35	25	31.17	30.6	78.6	1	1	0	0	1	0	4	550	1	0
2	51	重症医学三	1	1	0	16	3	0	0	1	0	0	0	0	0	0	0	0	0	4.09	33.7	15.3	0	1	0	1.27	1	5	59.5	17.2	3	22	14.54	28.1	62.9	1	0	0	0	1	0	14	1550	0	0
1	39	东院重症医	1	1	0	13	2	0	0	0	0	0	0	0	0	1	0	1	1	3.04	55.9	16.3	1	1	1	1.88	1	10	Above the detection line	18.6	46	88	27.49	34.2	182	0	1	0	0	1	0	12	1350	0	0
2	70	重症医学三	1	1	1	8	1	1	0	0	0	0	0	0	0	1	0	1	0	5.03	48.6	15.9	0	1	1	0.87	1	7	60.9	18.8	46	68	11.3	32.1	58.1	0	1	0	0	0	0	7	1600	1	0
1	42	重症医学二	1	1	1	14	1	1	0	0	0	0	0	0	0	1	0	1	0	4.16	31	14.3	0	1	0	1.62	1	7	51.9	16.6	24	27	30.24	37.2	33.13	0	1	0	0	1	0	13	2800	0	0
1	61	重症医学三	1	1	1	9	1	1	0	0	0	0	0	0	0	0	0	0	0	4.06	31.7	15.3	0	1	0	1.95	1	7	67.2	16.2	34	27	18.57	28.7	42.4	1	0	0	0	1	0	8	1800	0	0
1	65	重症医学三	1	1	0	4	3	0	1	0	0	0	0	1	1	1	1	1	0	4.13	33.1	15.8	0	1	0	2.19	0		36.1	21.6	16	26	33.41	28.7	54.41	0	1	0	0	1	0	3	450	1	0
1	81	东院口腔颌	0	2	2	13	1	1	0	0	0	0	0	0	0	1	1	0	0	3.35	35.8	15.9	1	1	1	2.34	0		31.6	14.7	30	28	7.82	27.5	29.1	1	1	0	0	1	0	9	1600	0	0
1	55	烧伤与创面	0	1	1	22	4	1	0	0	0	0	0	0	0	1	0	0	0	2.46	33.6	12.2	1	0	0	2.29	0		57	23.4	21	43	14.39	26.5	48.55	0	1	0	0	1	0	21	4400	0	0
2	28	血液内科	0	1	1	9	1	0	0	0	0	0	0	0	0	0	1	0	0	4.57	33.9	18.8	0	1	0	2.48	0		35	22.4	5	4	29.33	33	33.5	0	0	0	0	0	0	2	600	0	0
2	82	重症医学二	1	1	0	7	3	0	1	1	0	0	0	0	0	1	0	0	0	7.31	35.5	15.9	0	1	1	2.87	0		41.3	15	26	30	14.18	31.2	123.04	1	1	0	0	1	0	6	750	0	0
1	62	重症医学三	1	1	1	12	1	1	1	0	0	0	0	0	0	0	0	0	0	8.2	26.4	13.4	0	0	0	2.9	0		34.2	14	62	61	13.7	27.3	102.1	1	0	0	0	1	0	11	2400	0	0
1	32	烧伤与创面	0	1	1	12	4	0	0	0	0	0	0	0	0	0	0	1	0	2.2	38.5	13.8	1	0	1	3.25	0		48.9	15.6	45	24	15.58	27.9	44.59	0	0	0	0	1	0	10	2200	0	0
2	51	重症医学一	1	1	0	11	3	0	0	0	0	0	0	0	0	1	0	1	1	6.23	34.5	14.7	0	1	1	1.31	1	3	50.3	17.8	95	170	20.5	30.6	49.9	0	0	0	0	1	0	10	1150	0	0
1	62	东院重症医	1	1	1	7	4	1	1	0	0	0	0	0	0	1	0	1	0	2.04	53.5	17.5	1	1	1	1.3	1	2	59.7	22.8	15	20	37.1	33.6	86.9	1	1	0	0	1	0	6	1400	0	0
1	64	重症医学一	1	2	1	19	1	1	0	0	0	0	0	0	0	0	1	1	0	6.15	38.2	16	0	1	1	1.68	1	9	39.6	17.3	38	40	1.88	33.2	32.08	1	0	0	0	1	0	14	3100	0	0
1	85	重症医学二	1	1	0	10	3	0	0	1	0	0	0	0	0	0	1	1	0	4.03	43.4	15.9	0	1	1	1.12	1	2	61.5	18.1	11	24	11.19	34.9	80.5	0	0	0	0	1	0	8	950	0	0
2	52	东院重症医	1	1	2	15	1	1	0	1	0	0	0	0	0	0	0	1	0	3.06	51.3	15.7	1	1	1	1.3	1	5	77	16.7	45	53	5.92	40.2	44.8	1	0	0	1	1	0	14	2550	0	0
1	47	血液内科	0	1	2	18	1	0	0	0	0	0	0	0	0	0	1	0	0	4.5	30.3	11.3	0	0	0	0.72	1	5	68.5	20.9	5	5	22.6	24.4	44.6	0	0	0	0	1	0	16	2900	1	0
2	52	东院血液内	0	1	0	12	3	1	0	0	0	0	0	0	0	0	1	0	0	2.73	34.8	15.4	1	1	1	3.48	0		38.7	14.9	18	39	21.11	31.3	50	0	0	0	0	1	1	1	250	0	0
2	45	东院重症医	1	1	0	17	3	0	0	0	0	0	0	0	0	0	0	0	0	4.78	41.9	16.5	0	1	1	1.76	1	13	49.9	16.9	7	16	10.7	30.1	35.3	1	0	0	0	0	0	13	1450	1	0
2	53	血液内科	0	1	0	6	1	0	0	0	0	0	0	0	0	0	1	0	0	4.58	28.9	13.2	0	0	0	1.48	1	5	29.5	12.2	31	30	13.4	31.5	51.2	0	0	0	0	0	0	5	650	0	0
1	68	重症医学二	1	1	1	5	1	1	0	0	0	0	0	0	0	0	0	1	0	3.99	33.2	13	1	0	0	2.93	0		59.6	16.1	75	29	19.11	37.3	34.6	0	0	0	0	1	0	4	1000	0	0
2	69	东院急诊ICU	1	1	0	7	5	1	0	1	0	0	0	0	0	0	0	0	0	3.76	46	13.7	1	0	1	1.52	1	6	79.6	19.8	17	26	10.76	34.1	35.6	1	0	0	0	1	0	6	750	0	0
1	66	东院重症医	1	1	0	4	1	1	0	0	0	0	0	0	1	1	0	1	1	2.27	35.2	18.4	1	1	1	2.09	0		Above the detection line	24.3	74	84	54.93	32.6	166.9	1	1	0	0	1	0	3	450	0	0
1	71	器官移植肝	0	1	2	22	3	1	1	1	0	0	0	1	0	1	1	0	0	3.93	30.2	11.2	1	0	0	0.85	1	6	48	20.3	18	18	13	31.5	81.86	1	1	0	0	0	0	19	3250	0	1
1	69	东院重症医	1	1	0	10	1	1	0	0	0	0	0	0	0	0	0	1	0	3.65	51	14.8	1	1	1	2.21	0		47.4	17.4	61	96	17.72	26.1	61.5	1	0	0	0	1	0	9	1050	0	0
1	34	东院重症医	1	1	1	16	3	0	0	0	0	0	0	0	0	1	0	1	1	4.27	39.7	15.9	0	1	1	1.64	1	11	60.8	19.6	8	15	21.6	38.1	319.7	0	1	0	0	1	0	15	3200	1	0
1	42	器官移植肝	0	1	0	9	3	1	0	0	0	0	0	0	1	1	0	0	0	2.65	32	15.7	1	1	0	2.15	0		50.5	20.1	51	44	486.5	30.4	78.8	0	1	0	0	1	0	8	950	0	0
1	50	重症医学三	1	1	1	6	1	1	1	1	0	0	0	0	0	0	0	0	0	4.52	27.9	13.7	0	0	0	3.97	0		36.3	16.1	33	39	15.08	32	93.2	0	0	0	0	0	1	4	1000	0	0
1	40	重症医学二	1	1	1	10	3	1	0	0	0	0	0	0	1	1	0	1	1	6.54	47.4	17.9	0	1	1	1.37	1	4	53.9	19.4	13	28	99.62	28.6	111.34	0	1	0	0	1	0	9	2000	0	0
1	21	血液内科	0	1	1	11	3	0	0	0	0	0	0	0	0	1	1	0	0	5.21	38.7	14.6	0	1	1	2.06	0		32.7	13	11	11	12.32	33.1	55.55	0	1	0	0	0	0	8	1800	0	0
1	41	烧伤与创面	0	1	1	11	4	0	0	0	0	0	0	0	0	0	0	1	0	3.27	35.4	14	1	0	1	3.6	0		37.5	20.2	17	26	21.86	25	51.04	0	0	0	0	1	0	8	1800	0	0
1	33	血液内科	0	1	1	6	4	0	0	0	0	0	0	0	0	0	0	0	0	4.15	32.3	15.5	0	1	0	2.49	0		54.7	16.5	4	8	8.99	31.7	59.1	0	0	0	0	0	0	5	1200	0	0
1	33	血液内科	0	1	1	17	1	0	0	0	0	0	0	0	0	0	0	0	0	2.14	24	13.3	1	0	0	2.97	0		26.3	18.1	11	13	14.55	40.7	48.3	1	0	0	0	0	0	2	600	0	0
1	33	血液内科	0	1	1	20	3	0	0	0	0	0	0	0	0	0	1	0	0	3.55	24	13.8	1	0	0	0.79	1	2	64.3	33.4	16	11	9.64	30.7	37.1	1	0	0	0	0	0	19	4000	0	0
1	33	血液内科	0	1	1	26	1	0	0	0	0	0	0	0	0	0	1	0	0	2.72	38.4	17.6	1	1	1	0.98	1	2	57.2	26.4	27	6	11.12	21.9	35.4	0	0	0	0	0	0	24	5000	0	0
1	69	东院重症医	1	1	0	8	3	0	1	0	0	1	0	0	0	1	1	1	1	5.62	39.6	15.2	0	1	1	1.4	1	4	61.1	18.6	78	70	56.52	36.6	357	1	1	0	0	1	0	7	850	0	0
1	31	重症医学三	1	0	0	8	2	1	0	0	0	0	0	0	0	0	0	0	0	3.46	26.1	13.8	1	0	0	1.98	1	7	30.5	15.6	50	62	114.36	31	37	1	0	0	0	1	0	7	800	0	0
1	53	烧伤与创面	0	1	0	4	4	1	0	0	0	0	0	0	0	1	0	1	1	4.1	39.7	15.1	0	1	1	3.13	0		55.3	16.4	61	187	33.4	29.1	550.58	0	1	0	0	1	0	3	450	1	0
2	49	血液内科	0	1	1	7	1	0	0	0	0	0	0	0	0	0	1	0	1	5.83	41.4	17.2	0	1	1	1.06	1	4	64.2	17.9	6	14	49.19	19.4	217	0	1	0	0	1	0	6	1400	1	0
2	12	血液内科	0	1	1	19	3	0	0	0	0	0	0	0	0	0	1	0	0	3.15	31.7	18	1	1	0	1.54	1	3	36.3	19.7			74		57.9	1	0	0	0	1	0	17	3600	0	0
1	64	血液内科	0	1	1	6	1	0	0	1	0	0	0	0	0	0	0	0	0	3.79	27.1	11.6	1	0	0	2.06	0		32.7	13.3	6	13	17.72	27.8	84.6	0	0	0	0	1	0	3	800	0	0
1	34	烧伤与创面	0	1	2	14	4	1	0	0	0	0	0	0	0	1	0	1	0	4.22	24.2	14.1	0	1	0	2.24	0		64	17.5	52	34	13.2	32.1	39.9	0	1	0	0	1	0	12	1750	0	0
1	66	东院重症医	1	1	0	5	3	1	0	1	0	0	0	0	0	0	1	0	0	2.98	43	16.9	1	1	1	2.95	0		65.8	20.2	55	69	78.1	33.3	63.7	0	0	0	0	0	0	4	550	0	0
1	61	烧伤与创面	0	1	1	16	1	1	0	0	0	0	0	0	0	1	0	1	1	5.8	38.3	14.5	0	1	1	2.64	0		48	16.9	18	27	33.07	32.5	49.61	0	1	0	0	1	0	5	1200	0	0
2	68	东院重症医	1	1	2	9	1	1	0	0	0	0	0	0	0	1	0	0	1	4.27	45.8	14.3	0	1	1	1.08	1	3	59.5	19.3	15	42	16.8	33.1	49.2	1	1	0	0	1	0	8	1450	0	1
2	46	东院重症医	1	1	0	3	1	1	0	0	0	0	0	0	0	0	0	0	0	3.53	40	15	1	1	1	2.85	0		49.7	16.2	65	71	161.2	34.7	46.5	1	0	0	0	0	0	2	350	0	0
1	45	东院重症医	1	1	0	16	3	1	0	0	0	0	0	0	0	1	0	0	1	5.58	42.5	12.6	0	0	1	1.86	1	4	Above the detection line	18.5	70	47	154.9	35.9	344.8	1	1	0	0	1	1	15	1650	0	0
1	31	XYNK-血液内�	0	1	1	9	3	0	0	0	0	0	0	0	1	0	1	0	0	3.84	29.4	13.9	1	0	0	4.5	0		32.3	16.6	20	9	18.67	32.6	65.8	0	0	0	0	0	0	2	600	0	0
1	67	DYXYNK-东院�	0	0	0	12	1	0	0	0	0	0	0	0	0	0	1	0	0	2.66	50.5	12.7	1	0	1	1.16	1	1	57.1	19.8	7	4	17.9	27.1	55.3	1	0	0	0	0	0	10	1100	0	0
2	71	重症二	0	1	0	8	3	1	1	1	0	0	0	0	0	1	1	1	0	4.4	36	14	0	0	1	3.09	0		53.5	19	6	19	12.03	29.2	46.09	1	1	0	0	1	0	6	750	0	0
2	32	ZZYXEK-重症�	1	1	1	6	1	1	0	0	1	0	0	0	0	1	0	1	1	7.79	28.1	14.2	0	1	0	1.41	1	4	67.3	15.4	23	70	42.68	55.5	209.94	0	1	0	0	1	0	5	1200	0	1
2	60	XYNK-血液内�	0	1	1	15	1	0	0	0	0	0	0	0	0	0	1	0	0	2.6	24.3	13.2	1	0	0	0.66	1	3	40.3	19.1	29	67	14.3	33.4	46.6	0	0	0	0	0	0	12	2600	0	0
2	32	DYXYNK-东院�	0	1	0	16	3	0	0	0	0	0	0	0	1	0	1	0	0	2.86	43	14.6	1	1	1	1.96	1	1	61	18	12	22	14.05	28.4	44.9	1	0	0	0	1	0	10	1150	0	0
2	70	DYXYNK-东院�	0	1	0	8	3	1	0	1	0	1	0	0	1	0	0	0	0	4.41	41.7	15.1	0	1	1	2.3	0		48.6	17.1	25	38	23.5	34.8	54.3	0	0	0	0	0	0	5	650	0	0
1	22	CSEKCSJZWK-创�	0	1	1	35	4	1	0	0	0	0	0	0	0	1	0	0	0	4.42	35.2	15.1	0	1	1	2.01	0		48.2	16.5	17	42	13.3	16.7	62.54	1	1	0	0	1	0	15	3200	0	0
1	76	XYNK-血液内�	0	1	1	16	1	0	0	0	0	0	0	0	1	0	1	0	0	2.79	26.3	13.3	1	0	0	1.29	1	7	47.7	22.1	19	19	23.6	34.2	66.2	1	0	0	0	0	0	14	3000	0	0
2	33	XYNK-血液内�	0	1	1	16	1	0	0	0	0	0	0	0	0	0	1	0	0	2.14	30.3	14.2	1	1	0	1.43	1	2	34	18.6	12	7	14.27	27.5	45.2	1	0	0	0	0	0	12	2600	0	0
2	53	XYNK-血液内�	0	1	1	8	2	0	0	0	0	0	0	0	0	0	1	0	0	3.56	27.5	11.1	1	0	0	1.26	1	5	62.1	18.6	27	27	7.72	35.1	18.26	0	0	0	0	0	0	5	1200	0	0
1	57	XYNK-血液内�	0	1	1	5	1	0	0	0	0	0	0	1	0	0	1	0	0	3.18	24.2	11.8	1	0	0	1	1	2	32.7	14.4	25	24	15.38	32.6	46.9	0	0	0	0	0	0	4	1000	0	0
1	67	ZZYXYK-重症�	1	2	1	8	1	1	1	1	0	0	0	0	0	0	0	0	0	4.27	30.8	15.7	0	1	0	3.25	0		29.6	14	40	42	5.87	33.9	37.64	1	0	0	0	0	0	3	900	0	0
1	32	DYXYNK-东院�	0	1	0	8	1	1	0	0	0	0	0	0	0	0	1	0	0	2.72	43.4	18.2	1	1	1	2.46	0		41.4	18.8	18	5	19	28.1	35	0	0	0	0	0	0	4	550	0	0
1	49	XYNK-血液内�	0	1	0	9	1	0	0	1	0	0	0	0	0	0	1	0	0	3.51	32.4	16.4	1	1	0	2.9	0		36.1	17.6	42	5	44.9	31	60.4	0	0	0	0	0	0	3	450	0	0
1	19	XYNK-血液内�	0	1	1	16	2	0	0	0	0	0	0	0	0	0	1	0	0	3.23	29.8	13.6	1	0	0	2.42	0		57.6	15.6	516	400	41.03	33.3	49.24	0	0	0	0	0	0	13	2800	0	0
1	19	XYNK-血液内�	0	1	0	11	3	0	0	0	0	0	0	0	1	0	1	0	0	2.49	40.9	17.5	1	1	1	0.77	1	1	47.1	17.6	67	42	23.23	32	43.1	0	0	0	0	1	0	10	1150	0	0
2	60	DYZZYXK-东院�	1	1	0	9	3	1	0	1	0	0	0	0	1	0	0	0	0	4.81	41.6	14.2	0	1	1	1.73	1	2	73.9	19.9	93	165	196.89	33.1	192.5	1	0	0	0	1	0	8	950	0	1
2	75	ZZYXYK-重症�	1	1	1	8	1	1	0	1	0	0	0	0	0	0	0	1	0	4.07	28.5	12.8	0	0	0	1.46	1	6	46.8	15	26	31	16.28	34.1	76.19	0	0	0	0	1	0	7	1600	0	1
2	67	XYNK-血液内�	0	0	2	22	2	1	1	1	0	0	0	0	0	0	1	0	0	3.09	26.6	10.7	1	0	0	0.64	1	10	64.8	24.9	14	19	8.06	36.4	138.16	0	0	0	0	0	0	16	2900	0	0
1	43	GDWYK-肝胆外	0	1	1	7	3	1	0	0	0	0	0	0	0	1	0	1	0	3.15	36.9	16.9	1	1	1	1.38	1	3	40.6	19.9	13	17	23.66	31.3	32.05	1	1	0	0	1	0	6	1400	0	1
1	53	DYXYNK-东院�	0	0	0	5	1	0	0	0	0	0	0	0	0	0	1	0	0	3.32	29	11	1	0	0	4.04	0		27.9	13.5	47	19	27.63	34.1	63.1	0	0	0	0	1	0	1	200	0	0
1	54	XYNK-血液内�	0	1	1	8	1	0	0	1	0	0	0	0	0	0	1	0	0	3.27	33.7	17.3	1	1	0	2.9	0		44.5	16.7	3	6	6.25	18.8	41	1	0	0	0	0	0	3	800	0	0
2	44	XYNK-血液内�	0	1	1	9	1	0	0	0	0	0	0	1	0	0	1	0	0	2.39	36.2	18.9	1	1	1	1.11	1	2	56.8	22.4	7	5	76.4	29.1	9.74	0	0	0	0	0	0	4	1000	0	0
2	51	XYNK-血液内�	0	1	1	9	2	0	0	0	0	0	0	0	0	0	1	0	0	3.07	32.8	12.7	1	0	0	3.28	0		43.9	17.2	14	12	20.37	36.1	59	1	0	0	0	1	0	3	800	0	0
2	30	重症二	0	0	0	9	3	1	0	0	0	0	0	0	0	0	0	0	0	4.42	53.4	18.2	0	1	1	1.57	1	3	54.8	26.2	14	15	10.06	26.3	35.26	0	0	0	0	1	0	6	700	0	0
2	74	DYZZYXK-东院�	1	1	0	8	1	1	0	0	0	0	0	0	0	1	1	1	1	2.26	50.9	17.7	1	1	1	1.51	1	1	47.1	20.1	11	18	12.9	37.8	30.9	1	1	0	0	0	0	7	850	1	0
2	55	XYNK-血液内�	0	1	1	15	1	0	0	0	0	0	0	0	0	0	1	0	0	3.95	30.1	13.3	1	0	0	1.94	1	6	42	17.8	11	25	16.8	27.1	45.7	1	0	0	0	0	0	6	1400	0	0
1	28	XYNK-血液内�	0	0	0	12	1	0	0	0	0	0	0	0	0	0	1	0	0	4.36	31.3	17.1	0	1	0	3.75	0		29.9	16.6	10	5	8.25	29.6	43.78	1	0	0	0	0	0	11	1200	0	0
2	29	XYNK-血液内�	0	1	1	10	1	0	0	0	0	0	0	0	1	0	1	0	0	2.21	24.4	12.1	1	0	0	1.09	1	5	33.1	13.7	28	34	22.29	30.7	49.1	1	0	0	0	1	0	8	1800	0	0
2	29	XYNK-血液内�	0	1	0	11	1	0	0	0	0	0	0	0	1	0	1	0	1	2.99	33.2	14.1	1	1	0	1.56	1	4	32.8	14.7	29	53	54.2	30.5	80.5	1	0	0	0	1	0	8	950	0	0
1	59	XYNK-血液内�	0	0	0	15	3	0	0	0	0	0	0	1	0	0	1	0	0	4.45	38.5	14.8	0	1	1	1.65	1	10	44.1	16.7	21	30	16.4	33.8	63.3	0	0	0	0	1	0	13	1400	0	0
2	67	XYNK-血液内�	0	1	1	14	1	0	0	0	0	0	0	0	0	0	1	0	0	3.27	23.3	17.7	1	1	0	0.77	1	4	60.7	34.2	7	4	23.56	27.6	29.86	1	0	0	0	1	0	7	1600	0	0
1	44	ZZYXYK-重症�	1	2	1	9	3	1	0	1	0	0	0	1	0	0	0	0	1	4.36	45.1	15.4	0	1	1	1.74	1	7	39.7	16.4	16	29	38.65	22.6	60.45	1	0	0	0	1	0	7	1700	0	0
1	81	ZZYXYK-重症�	1	2	1	16	1	1	1	0	0	0	0	0	0	0	0	0	0	6.32	30.2	15.5	0	1	0	1.6	1	8	58.7	16.1	18	26	6.02	29.5	89.07	1	0	0	0	1	1	15	3300	0	0
1	58	XYNK-血液内�	0	1	1	13	2	0	1	0	0	0	0	0	0	0	1	0	0	2.78	27.7	13.2	1	0	0	1.76	1	9	45.5	21.1	8	14	14.51	33.2	46.9	1	0	0	0	0	0	10	2200	0	0
2	59	XYNK-血液内�	0	1	1	9	1	0	0	0	0	0	0	0	0	0	1	0	0	4.18	24.4	12	0	0	0	1.23	1	7	38.2	13.9	13	15	10.8	37.6	42.5	1	0	0	0	1	0	7	1600	0	0
1	66	HXYWZZYXK-呼�	0	1	1	5	1	1	1	1	0	0	0	1	1	0	1	0	0	3.27	27.4	11.8	1	0	0	2.53	0		25.9	14.6	14	16	10.8	26	46.1	0	0	0	0	0	0	1	400	0	0
1	2	XEZZYXK-小儿�	1	3	3	15	1	1	0	0	0	0	0	0	0	0	0	0	0	6.84	35.5	13.8	0	0	1	1.98	1	5	26	12.9	78	43	6.04	33.9	25.42	1	0	0	0	0	0	5	180	0	0
2	37	XYNK-血液内�	0	1	1	10	1	0	0	0	0	0	0	0	1	0	1	0	0	4.53	51.2	15.3	0	1	1	1.59	1	6	30.4	15.9	75	92	9.06	37	33.04	1	0	0	0	0	0	9	2000	0	0
1	15	XEZZYXK-小儿�	1	0	0	25	1	1	0	0	0	0	0	0	0	0	0	1	0	2.08	37.7	14.9	1	1	1	2.08	0		28	13.1	151	48	10.34	37.4	28.19	1	0	0	0	1	0	22	2300	1	0
1	75	ZZYXSK-重症�	1	1	1	18	1	1	0	0	0	0	0	0	0	0	0	1	0	4.28	29	12	0	0	0	1.76	1	7	38.5	16.1	59	65	15.9	30.2	63.1	0	0	0	0	0	0	16	3400	0	0
2	39	XYNK-血液内�	0	1	1	15	2	0	0	0	0	0	0	1	0	0	1	0	0	7.12	28.4	16.7	0	1	0	0.66	1	8	59.6	24.5	13	56	15.06	28.7	38.5	0	0	0	0	0	0	14	3000	0	0
1	18	JZICU-急诊ICU	1	2	1	9	2	0	0	0	0	0	0	0	0	0	0	1	0	2.58	29.8	15.5	1	1	0	1.98	1	2	28.6	14.2	283	280	9.59	38.2	35.1	1	1	0	0	1	0	2	700	0	0
2	38	XYNK-血液内�	0	1	1	13	1	0	0	0	0	0	0	0	0	0	1	0	0	4.76	25.6	13.6	0	0	0	1.41	1	5	43.4	17.3	12	17	19.8	32.7	35.7	1	1	0	0	0	0	5	1200	0	0
2	48	XYNK-血液内�	0	1	1	11	1	0	0	0	0	0	0	0	0	0	1	0	0	3.82	25.7	16.7	1	1	0	1.79	1	6	43.3	23.4	5	9	16.54	29.3	49.1	0	0	0	0	0	0	6	1400	0	0
2	21	XYNK-血液内�	0	1	1	11	1	0	0	0	0	0	0	0	0	0	1	0	0	4.86	25.6	12.9	0	0	0	1.66	1	5	53.5	23	8	22	23.2	31.2	39.7	1	0	0	0	0	0	5	1200	0	0
2	97	ZZYXYK-重症�	1	2	1	9	1	1	0	1	1	0	0	0	0	1	0	1	0	5.06	26.9	15.3	0	1	0	4.09	0		41.1	20.5	19	24	11.85	30.3	106.14	1	1	0	0	1	0	8	1900	0	0
2	72	ZZYXYK-重症�	1	1	1	12	1	1	0	0	0	0	0	0	0	1	0	0	0	3.75	40	18.6	1	1	1	1.73	1	5	47.4	29.4	14	27	15.16	37.4	42.1	0	1	0	0	1	0	11	2400	0	0
1	53	XYNK-血液内�	0	1	1	11	1	0	0	0	0	0	0	0	0	0	1	0	0	3.6	31.2	11.5	1	0	0	1.82	1	10	51.1	19	43	27	18.9	32.2	38.22	0	0	0	0	0	0	10	2200	0	0
1	49	XYNK-血液内�	0	0	0	14	1	0	0	0	0	0	0	0	0	0	1	0	0	3.01	33.3	9.8	1	0	0	1.19	1	2	56	14.8	73	37	19.72	27.7	40.6	0	0	0	0	0	0	13	1400	0	0
1	69	重症二	0	1	1	6	2	0	0	0	0	0	0	0	1	1	0	1	1	2.82	54	17.6	1	1	1	1.06	1	1	62.5	26.8	22	51	22.28	33	49.4	0	1	0	0	1	0	5	1200	0	0
1	26	XYNK-血液内�	0	1	1	8	1	0	0	0	0	0	0	0	0	0	1	0	0	2.76	58.2	17.3	1	1	1	1.31	1	3	47	17.4	5	2	15.69	25.1	49.66	0	0	0	0	0	0	7	1600	1	0
1	26	XYNK-血液内�	0	1	1	11	1	0	0	0	0	0	0	0	0	0	1	0	0	2.18	44.3	17	1	1	1	1.23	1	1	72.6	24.9	4	5	45.05	26.7	41.1	0	0	0	0	0	0	10	2200	0	0
1	66	XYNK-血液内�	0	0	0	12	1	0	0	0	0	0	0	0	0	0	1	0	0	3.95	26	12.8	1	0	0	1.67	1	3	55.2	17.4	4	7	8.45	28.3	83.06	1	0	0	0	0	0	9	1000	0	0
1	33	ZZYXEK-重症�	1	1	1	7	1	1	0	1	0	0	0	0	0	0	0	0	0	4.18	29.7	14.3	0	1	0	3.22	0		44.8	18.2	62	41	10.38	43.5	82.01	1	0	0	0	0	0	6	1400	0	0
1	33	XYNK-血液内�	0	1	1	9	1	0	0	0	0	0	0	0	0	0	1	0	0	2.27	30	12.1	1	0	0	2.26	0		36.3	12.9	84	53	9.36	27.2	55.2	0	0	0	0	0	0	5	1200	0	0
1	33	XYNK-血液内�	0	1	1	5	1	0	0	0	0	0	0	0	0	0	1	0	0	2.85	28.7	12.9	1	0	0	2.81	0		40.4	11.6	142	29	15.38	26.3	46.4	1	0	0	0	0	0	2	600	0	0
2	51	ZZYXSK-重症�	1	0	2	27	1	1	0	1	0	0	0	0	0	0	0	1	0	4.07	33	12.4	0	0	0	2.35	0		34.4	13.7	12	26	8.39	34.7	24.6	1	0	0	1	1	0	25	3000	0	0
1	80	ZZYXSK-重症�	1	1	0	4	1	1	0	0	0	0	0	0	0	0	0	1	0	3.27	35.1	15.1	1	1	1	3.15	0		34.8	15.5	9	16	18.9	32.3	66.4	0	0	0	0	1	0	3	450	0	0
1	46	XYNK-血液内�	0	1	1	10	1	0	0	0	0	0	0	0	0	0	1	0	0	3.1	27.3	14.3	1	1	0	2.06	0		41.9	18.5	13	23	22.32	31.9	69.2	0	0	0	0	0	0	7	1600	0	0
1	49	XYNK-血液内�	0	1	1	19	1	0	0	0	0	0	0	0	0	0	1	0	0	6.94	31.5	14	0	0	0	2.55	0		59.2	19.8	15	24	17.51	28.3	88.2	1	0	0	0	0	0	14	3000	0	0
1	58	XYNK-血液内�	0	0	0	9	1	0	0	0	0	0	0	0	0	0	1	0	0	2.49	29.6	13.2	1	0	0	1.17	1	2	34.9	14.2	47	37	9.07	35.4	66.42	1	0	0	0	0	0	3	400	0	0
1	65	XYNK-血液内�	0	1	1	4	1	0	0	0	0	0	0	0	0	0	1	0	0	4.34	29.3	14.3	0	1	0	3.19	0		39.1	17.3	16	9	57.5	35	45.3	0	0	0	0	0	0	2	600	0	0
1	93	ZZYXYK-重症�	1	2	1	9	1	1	0	0	1	1	0	0	0	1	0	1	0	2.06	31.5	14.7	1	1	0	1.24	1	1	47.3	19.4	72	50	22.85	34.9	75.74	1	1	0	0	1	0	7	1700	0	0
2	52	ZZYXEK-重症�	1	1	0	4	3	1	0	1	0	0	0	0	0	1	0	1	1	4.52	38.6	15.8	0	1	1	2.5	0		33.8	25.7	203	451	54.7	33.2	90.72	0	1	0	0	1	0	3	450	0	0
2	40	重症二	0	1	1	11	3	0	0	0	0	0	0	0	0	1	0	1	1	6.7	24.6	14.9	0	1	0	1.11	1	5	56	21.6	30	29	183.81	28.5	62.17	0	1	0	0	0	0	10	2200	0	0
1	63	XYNK-血液内�	0	1	1	4	2	0	0	0	0	0	0	0	0	0	1	0	0	6.15	35.8	15.1	0	1	1	4.26	0		39	17.8	11	15	13.63	29.4	67.2	0	0	0	0	0	0	1	400	0	0
1	33	SSYCMXFWK-烧�	0	1	0	15	4	1	0	0	0	0	0	0	0	1	0	1	1	5.23	45.6	14.2	0	1	1	4.03	0		Above the detection line	16.6	103	54	13.05	34.2	181.79	0	1	0	0	1	0	3	450	0	0
1	60	DYXYNK-东院�	0	0	0	9	1	0	0	0	0	0	0	0	0	0	1	0	0	3.55	40.4	15.5	1	1	1	1.33	1	4	41.4	17.1	16	22	25.65	36.6	64	1	0	0	0	0	0	7	800	1	0
1	7	XESJK-小儿神	0	3	3	18	1	0	0	0	0	0	0	0	0	0	0	0	0	2.1	25.6	14.1	1	1	0	2.51	0		20.8	12.3	29	86	11.26	41.7	28.98	0	0	0	0	0	0	9	500	0	0
1	29	XYNK-血液内�	0	1	1	12	1	0	0	0	0	0	0	0	0	0	1	0	0	2.09	41.4	13.9	1	0	1	1.98	1	1	45.6	18.9	8	6	14.8	31.6	61.2	0	0	0	0	1	0	11	2400	0	0
1	78	ZZYXYK-重症�	1	2	1	13	1	1	0	1	1	1	1	0	0	1	0	0	1	4.36	55.8	16.2	0	1	1	1.84	1	5	47.7	17.6	65	47	16.8	28.1	165.9	0	1	0	0	1	0	12	2700	0	0
1	46	XYNK-血液内�	0	1	1	8	1	0	0	0	0	0	0	0	0	0	1	0	0	4.64	28.7	13.2	0	0	0	2.39	0		35.5	17.4	8	7	5.27	23.6	46.4	1	0	0	0	0	0	7	1600	0	0
1	83	ZZYXEK-重症�	1	1	0	8	3	0	1	0	0	0	0	1	0	1	0	1	0	5.05	47.9	15.1	0	1	1	2.51	0		47.8	16.2	38	88	31.69	30.2	215.98	0	1	0	0	1	0	7	850	0	0
1	20	XYNK-血液内�	0	1	1	8	3	0	0	0	0	0	0	0	1	0	1	0	0	4.53	40.2	14.2	0	1	1	0.87	1	1	43.7	25.7	32	43	43.05	25.4	45.55	0	1	0	0	0	0	7	1600	0	0
1	22	XYNK-血液内�	0	0	0	13	3	0	0	0	0	0	0	0	0	0	1	0	0	2.48	35.1	16.8	1	1	1	1.58	1	5	34	13.6	46	61	12.83	35.1	54.1	0	0	0	0	0	0	12	1300	0	0
1	22	XYNK-血液内�	0	1	1	5	1	0	0	0	0	0	0	0	0	0	1	0	0	6.09	28.3	10.9	0	0	0	3.56	0		24.2	9.6	86	37	18.42	37	43.38	0	0	0	0	0	0	3	800	0	0
2	28	XYNK-血液内�	0	1	1	14	3	0	0	0	0	0	0	0	0	0	1	0	0	3.47	31.3	16.6	1	1	0	0.79	1	10	75.4	23.1	1	10	14.8	33.5	47	0	0	0	0	1	0	12	2600	0	0
2	28	XYNK-血液内�	0	1	1	13	1	0	0	0	0	0	0	0	0	0	1	0	0	2.73	32	13.6	1	0	0	0.86	1	10	91.9	28.4	3	15	7.54	36.8	37.3	1	0	0	0	0	0	10	2200	0	0
1	46	重症二	0	1	0	9	3	1	0	1	0	0	0	0	1	0	0	0	0	5.14	39.5	16.6	0	1	1	2.13	0		43.4	18.1	21	25	26.93	31.7	116	0	0	0	0	1	0	7	850	0	0
1	57	ZZYXYK-重症�	1	2	1	14	1	1	0	0	0	0	0	1	1	0	0	1	0	6.25	31.3	14.5	0	1	0	2.14	0		42.1	20.4	65	97	18.55	26	319.92	1	1	0	0	0	0	12	2700	0	0
1	31	XYNK-血液内�	0	1	1	12	5	1	0	0	0	0	0	0	0	0	1	0	0	4.22	27.1	10.3	0	0	0	2.38	0		29.2	11.7	18	32	18.41	38.3	48.1	0	0	0	0	0	0	10	2200	0	0
1	31	XYNK-血液内�	0	1	0	8	5	1	0	0	0	0	0	0	0	0	1	0	0	4.22	29.6	12.1	0	0	0	3.48	0		32.5	11.2	26	26	13.28	24.7	62.7	0	0	0	0	1	0	7	850	0	0
1	70	重症三	0	1	1	11	3	1	0	0	0	0	0	0	0	1	1	0	0	3.69	26.3	14.8	1	1	0	0.7	1	4	46.9	24.7	18	19	73.8	28.6	63.3	0	1	0	0	1	0	10	2200	0	1
1	64	ZZYXYK-重症�	1	2	1	10	1	1	0	0	0	0	0	0	0	0	0	1	0	6.47	35.3	13.1	0	0	1	2.61	0		40.9	14.7	174	144	10.84	28.8	46.57	1	0	0	0	1	0	6	1500	0	0
1	31	DYXYNK-东院�	0	1	0	4	1	0	0	0	0	0	0	0	0	0	1	0	0	3.27	37.8	17.4	1	1	1	2.23	0		33.7	15.7	7	14	15.7	28.9	62.6	1	0	0	0	0	0	2	350	0	0
1	65	XYNK-血液内�	0	1	1	13	1	0	0	0	0	0	0	0	0	0	1	0	0	3.94	27.8	14.2	1	1	0	1.96	1	7	55.1	20.9	11	13	22.3	33	52.4	1	0	0	0	0	0	12	2600	0	0
2	77	重症二	0	1	1	12	1	0	0	1	0	0	0	0	0	0	0	1	0	3.98	26.5	13.8	1	0	0	1.1	1	7	35.8	17.6	12	21	8.23	32.5	63.83	0	0	0	0	0	0	10	2200	0	0
1	83	BJHXK-保健呼	0	1	1	8	1	1	0	0	0	0	0	0	0	0	0	0	0	3.84	27.9	13.3	1	0	0	1.21	1	7	42.2	15	34	32	8.15	29.2	45.1	1	0	0	0	0	0	7	1600	0	0
1	18	XYNK-血液内�	0	1	1	12	1	0	0	0	0	0	0	0	0	0	1	0	0	4.15	26.7	14.2	0	1	0	1.4	1	9	57.9	20.9	10	25	13.44	39.1	71.8	0	1	0	0	0	0	11	2400	0	0
2	66	XYNK-血液内�	0	1	1	14	1	0	0	0	0	0	0	0	0	0	0	0	0	4.18	23.1	13.9	0	0	0	3.23	0		31.6	18.7	12	30	38.56	31.6	70.96	0	0	0	0	0	0	4	1000	0	0
2	43	XYNK-血液内�	0	1	1	10	1	0	0	0	0	0	0	0	1	0	1	0	0	4.01	25.9	14.6	0	1	0	1.87	1	7	50.6	18.9	10	8	11.5	32.1	37.7	0	0	0	0	0	0	7	1600	0	0
1	50	ZZYXEK-重症�	1	1	1	9	1	1	0	0	0	0	0	0	0	0	0	1	0	4.94	28.8	12.4	0	0	0	2.44	0		40.5	15	54	28	6.7	35.9	50.01	1	0	0	0	1	0	6	1400	0	0
2	66	ZZYXSK-重症�	1	1	1	15	1	1	0	1	0	0	0	0	0	0	1	1	0	3.17	38.4	14.6	1	1	1	1.3	1	7	57.3	16.1	13	31	53.22	29.7	38	1	0	0	0	1	0	14	3000	0	0
2	54	XYNK-血液内�	0	1	0	15	1	0	1	1	0	0	0	0	0	0	1	0	0	2.88	30.2	13.7	1	0	0	1.77	1	8	43.8	17	17	17	16.25	37.8	82.43	1	0	0	0	0	0	13	1450	0	0
1	71	DYZZYXK-东院�	1	1	1	8	3	1	0	1	0	0	0	0	0	1	1	1	1	4.8	54.6	18.5	0	1	1	1.12	1	4	51.4	20.3	337	450	17.97	39.9	117.9	0	1	0	0	1	0	7	1600	0	0
1	86	ZZYXEK-重症�	1	1	1	6	1	1	0	1	0	0	0	0	0	1	1	1	0	4.5	46.2	15.2	0	1	1	3.8	0		67.1	26.5	27	24	37.36	34.6	205.51	0	1	0	0	1	1	3	800	0	0
1	47	XYNK-血液内�	0	1	1	8	1	0	0	0	0	0	0	0	0	0	1	0	0	3.85	29.5	12.8	1	0	0	1.05	1	3	73.8	30.8	15	22	29.98	27.2	63.6	1	0	0	0	0	0	7	1600	0	0
1	47	XYNK-血液内�	0	1	1	8	1	0	0	0	0	0	0	0	0	0	1	0	0	3.3	35	12.5	1	0	1	0.65	1	3	115.5	42.9	5	3	30.5	23.4	39.2	0	0	0	0	0	0	7	1600	0	0
1	47	XYNK-血液内�	0	1	1	19	1	0	0	0	0	0	0	0	0	0	1	0	0	2.37	30.7	10.6	1	0	0	0.92	1	4	107.8	38.7	4	2	24.5	18.6	37.5	1	0	0	0	0	0	15	3200	0	0
1	63	SSYCMXFWK-烧�	0	1	0	6	4	0	1	1	0	0	0	0	0	0	0	0	1	6.87	41.9	15.7	0	1	1	6.32	0		Above the detection line	18.3	11	31	10.55	27.4	79.16	0	0	0	0	1	0	2	350	0	0
1	19	DYXYNK-东院�	0	0	0	5	2	0	0	0	0	0	0	0	0	0	1	0	0	5.27	30.7	13.7	0	0	0	4.34	0		34.2	15.4	53	54	11.3	34.7	61.1	0	0	0	0	0	0	3	400	0	0
2	27	DYXYNK-东院�	0	0	0	20	3	0	0	0	0	0	0	0	0	0	1	0	0	5.02	26.9	12.5	0	0	0	1.38	1	7	38.9	15.1	7	11	15.15	30.3	82.7	1	0	0	0	0	0	18	1900	0	0
2	59	XYNK-血液内�	0	1	1	15	1	0	0	0	0	0	0	0	0	0	1	0	0	4.04	26.3	13.6	0	0	0	0.26	1	4	51.3	25.3	3	20	17.7	31.1	53.2	1	0	0	0	0	0	11	2400	0	0
2	69	DYSJWK-东院�	0	1	0	11	1	1	0	0	0	0	0	0	0	1	1	1	0	6.46	41.1	14.3	0	1	1	2.04	0		36.2	15.4	18	30	11.81	37.8	66.1	0	0	0	1	0	1	9	1050	0	0
1	30	XYNK-血液内�	0	1	1	8	1	0	0	0	0	0	0	0	1	0	1	0	0	10.53	47.8	15.8	0	1	1	6.7	0		28.4	16.8	145	125	20.82	39.3	234	0	0	0	0	0	0	4	1000	0	0
1	60	ZZYXYK-重症�	1	1	1	8	1	1	1	1	0	0	0	1	1	1	0	0	1	7.57	59.2	17.7	0	1	1	1.76	1	6	62.5	26.1	4	13	17.23	33.1	141.79	1	1	0	0	1	0	7	1600	1	0
1	16	XYNK-血液内�	0	1	1	17	2	0	0	0	0	0	0	0	0	0	1	0	0	2.32	36.8	18.2	1	1	1	0.51	1	7	129.9	48.5	15	17	113.1	36.6	69.5	1	1	0	0	0	0	16	3400	1	0
1	37	XYNK-血液内�	0	1	1	7	1	0	0	0	0	0	0	0	0	0	1	0	0	3.6	25.9	15.5	1	1	0	2.11	0		41.1	18.3	9	27	7.65	31.7	72.26	0	0	0	0	0	0	5	1200	0	0
1	68	重症三	0	1	1	10	1	1	0	0	0	0	0	1	1	0	0	0	0	3.9	27.3	12.6	1	0	0	1.84	1	9	56.7	18.5	48	79	26.4	26.6	49.7	0	0	0	0	1	0	9	2000	0	0
1	78	ZZYXYK-重症�	1	1	1	18	1	1	1	1	0	0	0	0	0	0	0	1	0	6.79	42.1	15.7	0	1	1	2.31	0		44.3	15.2	25	28	22.15	37.9	96.69	1	0	0	0	0	0	17	3600	0	0
1	52	KQK-口腔科	0	1	1	14	1	1	0	0	0	0	0	0	0	0	1	0	0	3.69	31	11.5	1	0	0	0.58	1	7	60.4	17.5	45	173	17.7	30.8	58.8	0	0	0	0	1	0	13	2800	0	0
1	71	ZZYXYK-重症�	1	2	1	4	1	1	0	1	0	0	0	0	0	0	1	0	0	3.25	46.6	18.5	1	1	1	2.27	0		62.7	19.6	12	17	18.15	32.7	57.84	1	0	0	0	1	0	3	900	0	0
2	68	XYNK-血液内�	0	0	0	6	2	0	0	0	0	0	0	0	0	0	0	0	0	2.64	31.9	14.8	1	1	0	2.54	0		45.7	19.4	4	6	17.38	35.4	52.4	1	0	0	0	0	0	3	400	0	0
2	54	XYNK-血液内�	0	1	1	17	3	0	0	0	0	0	0	0	0	0	1	0	0	4.18	26.6	15.4	0	1	0	1.92	1	3	40.6	18	33	36	9.64	37.4	50.3	0	1	0	0	0	0	3	800	0	0
2	52	XYNK-血液内�	0	1	1	10	1	0	0	0	0	0	0	0	0	0	1	0	0	4.41	30.6	12.9	0	0	0	0.72	1	3	54.4	21.6	24	16	23.61	32.2	56.47	0	0	0	0	0	0	8	1800	0	0
1	90	ZZYXYK-重症�	1	2	1	11	1	1	0	1	1	0	0	0	0	0	0	1	0	4.41	37.2	13	0	0	1	2.56	0		60.8	17.5	14	24	3.25	27.5	122.2	0	0	0	0	1	1	10	2300	0	0
2	32	XYNK-血液内�	0	1	0	8	2	1	0	0	0	0	0	0	0	0	1	0	0	3.9	33.1	12.6	1	0	0	4.22	0		23	16.3	13	13	9.4	40.8	51.9	0	0	0	0	0	0	1	250	0	0
2	32	XYNK-血液内�	0	1	1	17	1	0	0	0	0	0	0	0	0	0	0	0	0	2.05	32.8	14.9	1	1	0	1.78	1	5	51.6	21.8	17	8	17.56	22.6	42.2	1	0	0	0	0	0	16	3400	1	0
1	38	ZZYXYK-重症�	1	2	2	15	1	1	0	1	0	0	0	0	0	1	0	1	1	4.86	29.7	13.8	0	0	0	1.62	1	7	57.3	15.7	88	161	36.19	32.5	198.69	1	1	0	1	1	0	12	500	1	0
1	22	XYNK-血液内�	0	1	1	8	1	0	0	0	0	0	0	0	0	0	1	0	0	4.64	27.5	12.7	0	0	0	2.25	0		37.5	15.6	17	22	16.2	27	39.6	1	0	0	0	0	0	7	1600	0	0
1	22	XYNK-血液内�	0	1	1	15	1	1	0	0	0	0	0	0	0	0	1	0	0	3.3	24.2	11.3	1	0	0	1.12	1	7	38.7	15.6	10	12	27.4	27.5	47.7	1	0	0	0	1	0	10	2200	0	0
1	25	XYNK-血液内�	0	0	0	6	3	0	0	0	0	0	0	0	0	0	1	0	0	4.13	29.6	15.5	0	1	0	2.43	0		35.6	19.2	7	8	16.3	34.3	58.4	0	0	0	0	1	0	5	600	0	0
1	63	XYNK-血液内�	0	1	1	12	1	0	0	0	0	0	0	0	0	0	1	0	0	4.25	32.6	17.7	0	1	0	1.79	1	11	58.9	18.4	24	8	11.8	31.9	57.4	0	0	0	0	0	0	11	2400	0	0
2	39	XWK-心外ICU	1	1	2	22	1	0	0	1	0	0	0	1	0	0	0	1	1	2.05	34.2	14.2	1	1	1	0.47	1	2	51.6	18	12	28	16.84	36.6	136.5	0	0	0	0	0	0	21	1000	0	0
1	50	XYNK-血液内�	0	1	1	7	2	0	0	0	0	0	0	0	0	0	1	0	0	4.55	34	13.9	0	0	0	2.26	0		45.9	15.9	22	11	22.35	38.3	64.1	0	0	0	0	0	0	5	1200	0	0
1	54	DYNKZHYK-东院	0	2	1	16	3	0	0	0	0	0	0	0	1	0	0	0	0	3.53	32.7	11.3	1	0	0	2.34	0		33.8	15	54	35	13.7	25	103.4	0	0	0	0	1	0	10	2300	0	0
2	42	XYNK-血液内�	0	1	1	12	1	0	0	0	0	0	0	0	0	0	1	0	0	6.05	31	16.2	0	1	0	2.57	0		41.2	20.4	10	7	10.1	26.7	49.5	1	0	0	0	0	0	10	2200	0	0
1	33	XYNK-血液内�	0	1	1	12	1	0	0	0	0	0	0	0	0	0	1	0	0	4.78	31.3	13.5	0	0	0	0.75	1	5	75.8	21.7	8	23	12.16	22.7	47.8	0	0	0	0	0	0	9	2000	0	1
1	33	XYNK-血液内�	0	1	2	15	1	0	0	0	0	0	0	0	0	0	1	0	0	3.85	31.6	13.8	1	0	0	0.8	1	7	38.6	16.5	7	21	12.5	28.8	67.3	1	0	0	0	1	0	14	300	0	0
2	87	SSYCMXFWK-烧�	0	1	0	23	4	1	0	0	0	0	0	0	0	0	0	0	0	4.2	27.5	12.4	0	0	0	3.78	0		28	14.6	68	52	10.67	40.4	42.2	0	1	0	0	1	0	1	250	0	0
1	83	ZZYXYK-重症�	1	2	1	6	1	1	1	1	0	0	0	0	0	1	1	1	1	4.43	28	15	0	1	0	1.25	1	4	34	17.8	36	74	16.3	27.1	94.53	0	1	0	0	1	0	5	1300	0	0
1	88	BJHXK-保健呼	0	1	1	12	1	1	0	0	0	1	1	1	0	0	0	0	0	2.26	27.6	15.2	1	1	0	1.34	1	11	37.7	20.6	10	23	13.46	35.4	92.56	0	0	0	0	1	0	11	2400	0	0
1	38	XYNK-血液内�	0	0	0	8	3	0	0	0	0	0	0	0	0	0	1	0	0	2.9	25.4	12.8	1	0	0	3.05	0		29.1	15.2	14	14	20.4	38.4	61.6	0	0	0	0	1	0	4	500	0	0
1	66	DYCSYK-东院�	0	1	1	6	1	1	0	0	0	0	0	0	0	1	0	1	0	4.62	39.4	14.8	0	1	1	4.41	0		43.3	16.5	36	29	10.87	39	55.6	0	1	0	0	1	0	5	1200	0	0
2	34	XYNK-血液内�	0	1	0	9	1	0	0	0	0	0	0	0	0	0	1	0	0	5.61	36.9	13.3	0	0	1	3.62	0		36.1	14.8	6	9	8.41	35.2	30.04	1	0	0	0	1	0	4	550	0	0
2	69	DYXYNK-东院�	0	0	0	11	1	0	0	0	0	0	0	0	0	1	1	0	0	3.11	26.7	15.2	1	1	0	0.74	1	7	52.5	24.9	17	9	36	29.3	63.9	1	1	0	0	0	0	7	800	0	0
2	35	XYNK-血液内�	0	1	0	6	1	0	0	0	0	0	0	0	0	0	1	0	0	4.18	29.9	17.5	0	1	0	1.37	1	5	58.7	19.4	7	5	7.26	25.5	44	0	0	0	0	0	0	5	650	0	0
2	79	BJZHYK-保健�	0	1	0	6	1	1	1	0	0	1	0	0	1	1	1	1	0	3.48	36.3	11.8	1	0	1	3.3	0		37.8	12.2	16	22	10	33.4	35.4	1	1	0	0	1	0	2	350	0	0
1	21	XYNK-血液内�	0	1	0	9	1	0	0	0	0	0	0	0	0	0	1	0	0	3.47	31.3	17.5	1	1	0	1.85	1	7	38	20.5	7	8	23.03	26.4	30	0	0	0	0	1	0	7	850	0	0
2	14	ZZYXSK-重症�	1	1	0	14	1	1	0	0	0	0	0	0	0	0	0	0	0	3.84	34	12.1	1	0	0	2.57	0		42.6	14.5	73	48	4.1	30.8	37.2	1	0	0	0	0	0	11	1250	0	0
1	52	DYXYNK-东院�	0	0	0	14	1	1	0	0	0	0	0	0	0	0	0	0	0	5.1	28.9	13.1	0	0	0	2.77	0		31	13.7	11	13	20	32.2	68	1	0	0	0	0	0	12	1300	0	0
1	64	DYZZYXK-东院�	1	1	0	6	3	0	0	1	0	0	0	0	0	1	0	1	1	3.43	54.2	17	1	1	1	1.6	1	1	49.7	21.9	216	637	384.66	35.2	346.9	1	1	0	0	1	0	5	650	0	0
2	51	XYNK-血液内�	0	1	0	6	3	0	0	0	0	0	0	0	0	0	1	0	0	2.58	30.6	15.2	1	1	0	2.06	0		35	17.7	3	4	14.72	26.2	60.7	0	0	0	0	0	0	3	450	1	0
1	68	DYZZYXK-东院�	1	1	1	6	1	1	0	1	0	0	0	1	0	1	0	0	1	8.48	46.2	14.1	0	1	1	4.15	0		63.2	17.9	5	17	9.37	44.7	303.3	1	1	0	1	1	0	5	1200	0	0
1	42	DYZZYXK-东院�	1	1	0	11	3	1	0	1	0	1	0	0	0	1	1	1	1	3.13	52.9	16.9	1	1	1	0.76	1	1	68.5	26	80	143	66.6	58.8	167	0	0	0	0	0	0	10	1150	0	0
1	22	DYXYNK-东院�	0	1	0	11	2	0	0	0	0	0	0	0	0	0	1	0	0	2.11	34.9	14	1	0	1	3.23	0		47.5	17.9	15	4	18.94	25.7	42.6	1	0	0	0	0	0	5	650	0	0
2	70	ZZYXYK-重症�	1	2	1	3	1	0	0	0	0	0	0	0	0	1	1	1	0	3.84	30.5	11.2	1	0	0	2.96	0		37.4	15.8	44	37	6.35	26.4	59.19	1	1	0	0	0	0	2	700	0	0
1	14	XYNK-血液内�	0	1	1	11	1	0	0	0	0	0	0	0	0	0	1	0	0	2.95	20.2	12.8	1	0	0	1.42	1	6	32.9	23.8	58	18	8.87	25.5	47.9	1	0	0	0	0	0	6	1400	0	0
1	69	XYNK-血液内�	0	1	1	11	1	0	1	0	0	0	0	0	0	0	1	0	0	2.87	25.8	14.8	1	1	0	0.73	1	10	40.8	16.1	3	5	9.94	27.1	60.56	0	0	0	0	0	0	10	2200	0	0
2	15	XEZZYXK-小儿�	1	0	0	5	1	0	0	0	0	0	0	0	0	1	0	1	0	5.55	32	13.5	0	0	0	1.37	1	1	95.8	16.2	14	23	23.49	28.7	77.8	0	1	0	0	1	0	4	500	0	1
1	64	ZZYXSK-重症�	1	0	0	7	2	1	0	0	0	0	0	0	0	0	0	0	0	3.24	48.6	15.9	1	1	1	1.89	1	6	57.9	21	13	31	98.9	29.2	39.9	0	0	0	0	0	0	6	700	1	0
2	41	XYNK-血液内�	0	1	1	8	1	0	0	0	0	0	0	0	1	0	1	0	0	2.34	30.7	11.3	1	0	0	1.22	1	7	51.3	15.4	11	58	12.21	28.9	43.9	1	0	0	0	0	0	7	1600	0	1
